# Supplementary material for: High-resolution analysis of copy number alterations and associated expression changes in ovarian tumors
Source: BMC Med Genomics. 2009 May 6;2:21. doi: 10.1186/1755-8794-2-21 (PMC2694826; doi:10.1186/1755-8794-2-21)
Supplement: Additional file 1 — Table S1: Comparison To Previously Reported Recurrent CNAs. The table lists published examples of regions of gain and loss in ovarian cancer. [file 1755-8794-2-21-S1.xls]

## Sheet: Table S1
Table S1: Comparison To Previously Reported Recurrent CNAs
First Author	Haverty, et al.		Caserta, et al.		1. Gorringe, et al.		Nowee, et al.		Kim, et al.		Snijders, et al.
Year	2009		2008		2007		2007		2007		2003
# Samples	32		10		31		14 serous ovarian cancer, 14 serous fallopian tube carcinoma		17		14
# Probes	500568		2700		500568		2464		4000		2464
Chromosome	Gain	Loss	Gain	Loss	Gain	Loss	Gain	Loss	Gain	Loss	Gain	Loss
1	1q21.2				1p36.32		1q21.2		1p36.33		1p34
2	2p16.3, 2q33.3		2p		2q13-q14.1	2p16.3	2p23.2, 2p25.1
3	3q26.2		3q				3q21.3, 3q27.1	3p24.3	3q26.2
4		4q32.2	4q				4q13.2	4p13, 4q22.3, 4q28.1, 4q28.3, 4q32.3, 4q34.1		4p12
5	5p15.2									5q13.2
6		6q25.3		6q		6q21		6q26
7			7q				7q11.23, 7q22.1			7q11.21
8	8q24.21	8p21.3	8q		8p12, 8p12-p11.23		8q13.1, 8q22.2, 8q24.13, 8q24.21, 8q24.22, 8q24.3	8p23.2, 8p23.2, 8p23.2, 8p23.2, 8p23.1, 8p22, 8p22, 8p21.2, 8p12	8q24.3	8p23.1	8p11,8q24
9		9p24.2	9q	9p	9q34.13	9p21.3		9p24.3, 9p23, 9p23
10	10q22.3			10q		10p12.31	10q22.3		10q26.3
11
12	12p12.1, 12q14.1 12q24.31	12q21.33	12p		12p12.1		12p13.1, 12p13.33		12p11.21
13		13q13.1	13q			13q14.1, 13q22.1
14					14q23.3					14q32.33
15	15q26.3	15q21.3
16		16q24.1				16q22.1		16q21, 16q23.1
17	17q21.31	17q11.2, 17q22		17p	17p13.1	17p12					17p13,17q12-q21	17p
18		18q23					18p11.21	18q12.3, 18q22.2				18q
19	19p13.13, 19q12, 19q13.2	19p13.3			19q12, 19p13.12-p13.11		19p13.11, 19p13.2, 19q13.12, 19q13.13, 19q13.2				19p13, 19q12-q13, 19q13
20	20q13.12						20q11.21, 20q11.23, 20q13.12, 20q13.12-q13.13, 20q13.13, 20q13.2, 20q13.33		20q13.33
21				21q					21q22.3
22		22q13.33		22q
X		Xp22.31		X		Xq13.1		Xp22.31, Xp21.1, Xp21.1, Xp11.3		Xq13.3, Xq21.31		X
1. This manuscript reported small regions (<500 kb) of gain and loss containing known cancer genes rather than the most significant/prevalent regions of copy number alteration
2. Number of probes on the copy number platform used in the study
