# Supplementary material for: High-resolution analysis of copy number alterations and associated expression changes in ovarian tumors
Source: BMC Med Genomics. 2009 May 6;2:21. doi: 10.1186/1755-8794-2-21 (PMC2694826; doi:10.1186/1755-8794-2-21)
Supplement: Additional file 2 — Table S2: Sample Information. The table provides the available clinical details for each tumor sample. [file 1755-8794-2-21-S2.xls]

## Sheet: Table S2
Table S2: Sample Information
1. SampleID	2. DonorID	Tumor Content Percentage	Primary / Secondary	Location	Subtype	TNM Stage	3. Stage	4. Excluded Duplicate
2426	104944	75-90	Primary	ovary	mucinous cystadenocarcinoma	T1N0MX	UNK
2424	106474	>90	Primary	ovary	serous adenocarcinoma	T3NXM0	UNK
2427	106477	>90	Primary	ovary	serous adenocarcinoma	T3NXMX	UNK
2428	106478	>90	Primary	ovary	carcinoma-unspecified	T2N1MX	UNK
2435	106486	>90	Metastatic	connective and other soft tissues	granulosa cell tumor	TXNXMX	UNK
3299	106595	75-90	Primary	ovary	serous adenocarcinoma	T3NXMX	UNK
2619	106674	75-90	Primary	ovary	endometrioid adenocarcinoma	T1N0MX	UNK
2683	106757	75-90	Primary	ovary	serous adenocarcinoma	T3NXM0	UNK
2907	107236	>90	Metastatic	omentum	serous adenocarcinoma	T3NXM1	IV	Excluded
2908	107236	75-90	Metastatic	soft tissue of pelvis	serous adenocarcinoma	T3NXM1	IV	Excluded
2909	107236	>90	Primary	ovary	serous adenocarcinoma	T3NXM1	IV
3310	107963	75-90	Metastatic	colon	serous adenocarcinoma			Excluded
3495	107963	75-90	Primary	ovary	serous adenocarcinoma
4051	108469	75-90	Primary	ovary	clear cell carcinoma	T1N0MX	UNK
4099	109169	>90	Primary	ovary	serous adenocarcinoma	T3N0M0	IIB
4851	111090	75-90	Primary	ovary	serous adenocarcinoma	TXNXMX	UNK
4950	112095	75-90	Metastatic	omentum	serous adenocarcinoma
7525	114068	>90	Primary	ovary	serous adenocarcinoma	TXNXMX	UNK
7556	114116	>90	Primary	ovary	serous adenocarcinoma	TXNXMX	UNK
7756	114598	75-90	Primary	ovary	serous adenocarcinoma	TXNXMX	UNK
6302	115181	>90	Primary	ovary	mullerian mixed tumor	TXNXMX	UNK
6304	115183	>90	Primary	ovary	serous adenocarcinoma	T3NXMX	UNK
6423	115724	75-90	Metastatic	omentum	serous adenocarcinoma	T3NXM0	UNK
6424	115725	>90	Metastatic	omentum	serous adenocarcinoma	T3NXM0	UNK
6425	115725	>90	Metastatic	poorly differentiated carcinoma	serous adenocarcinoma	T3NXM0	UNK	Excluded
6426	115726	>90	Metastatic	omentum	mullerian mixed tumor	T3NXM0	UNK	Excluded
6427	115726	>90	Primary	ovary	mullerian mixed tumor	T3NXM0	UNK
7473	115825	>90	Primary	ovary	clear cell carcinoma	TXNXMX	UNK
7915	120777	>90	Metastatic	omentum	serous adenocarcinoma
7918	120780	75-90	Metastatic	omentum	serous adenocarcinoma	T3N1MX	UNK
8651	121617	75-90	Primary	ovary	serous adenocarcinoma	T3NXMX	UNK
9098	122820	>90	Primary	ovary	serous adenocarcinoma	T3N1MX	UNK
43567	124532	75-90	Primary	ovary	mucinous cystadenocarcinoma	TXN0MX	UNK
10181	125645	75-90	Metastatic	omentum	serous adenocarcinoma	TXNXM0	UNK
10197	125660	>90	Primary	ovary	serous adenocarcinoma	T1N0M0	I
12004	127174	>90	Primary	ovary	mullerian mixed tumor	T3NXM0	UNK
12733	127276	>90	Metastatic	omentum	carcinoma-unspecified	T3NXMX	UNK
12788	127388	75-90	Metastatic	omentum	serous adenocarcinoma	T3NXMX	UNK
15355	132573	75-90	Metastatic	colon	serous adenocarcinoma	T3N0M0	IIB
12292	132722	75-90	Primary	ovary	serous adenocarcinoma	T3N0MX	UNK
15050	136541	75-90	Primary	ovary	serous adenocarcinoma	T3NXM0	UNK
15053	136546	75-90	Metastatic	omentum	serous adenocarcinoma	T3NXM0	UNK
15133	137093	75-90	Primary	ovary	clear cell carcinoma	T2N0MX	UNK
16703	141972	75-90	Metastatic	omentum	serous adenocarcinoma	T3NXMX	UNK
16719	141989	>90	Metastatic	omentum	carcinoma-unspecified	T3NXMX	UNK
16742	142031	75-90	Metastatic	omentum	serous adenocarcinoma	T3NXMX	UNK
15848	142544	75-90	Metastatic	myometrium	mullerian mixed tumor	T3NXM1	IV
16780	142671	75-90	Metastatic	peritoneum	mullerian mixed tumor	TXNXMX	UNK
17989	146822	75-90	Metastatic	omentum	serous adenocarcinoma	T3NXMX	UNK
18012	146854	75-90	Metastatic	omentum	serous adenocarcinoma	T3NXMX	UNK
20796	152256	>90	Primary	ovary	mullerian mixed tumor	T3N0M0	IIB
31812	152556	>90	Metastatic	omentum	mullerian mixed tumor	T3NXMX	UNK
34318	158902	75-90	Metastatic	omentum	carcinoma-unspecified	T3NXMX	UNK
33601	162761	>90	Primary	ovary	mullerian mixed tumor	T2N0MX	UNK
31830	162831	75-90	Primary	ovary	endometrioid adenocarcinoma	T2N0MX	UNK
31873	176053	75-90	Primary	ovary	serous adenocarcinoma	T2N1M1	IV
41111	189152	75-90	Metastatic	liver	serous adenocarcinoma	TXNXMX	UNK
1. Identifier for each individual tissue sample
2. Identifier for each patient
3. Stage was classified by the AJCC Standard (http://web.facs.org/cstage/breast/Breastcsstagetable.html) using the provided TNM staging info, when possible, unless stage was already specified.
4. Additional sample for a patient used only in the initial comparison of the multiple samples from these patients.
