# Supplementary material for: High-resolution analysis of copy number alterations and associated expression changes in ovarian tumors
Source: BMC Med Genomics. 2009 May 6;2:21. doi: 10.1186/1755-8794-2-21 (PMC2694826; doi:10.1186/1755-8794-2-21)
Supplement: Additional file 6 — Table 1: Recurrent Gain Regions. The table lists details regarding the significant regions of gain. [file 1755-8794-2-21-S6.xls]

## Sheet: Table 1
Table 1: Recurrent Gain Regions
1. Cytoband	2. GISTIC Peak Boundary	3. Broad or Focal	4. Q-value	5. Frequency	6. Avg. Copy Number	7. Total Genes	8. miRNAs	9. Significant Genes	10. Significant LCM Genes
1q21.2	chr1:148152208-149688428	focal	0.0015107	0.3125	2.95099	51		SV2A, SF3B4, OTUD7B, VPS45A, ANP32E, APH1A, MRPS21, PRPF3, TARSL1, ENSA, GOLPH3L, HORMAD1, CTSS, ARNT, SETDB1, LASS2, PRUNE, BNIPL, C1orf56, SCNM1, VPS72, PSMD4, RP11-126K1.2-001, ZNF687, PIK4CB, RFX5, SELENBP1, PSMB4, POGZ	ANP32E, APH1A, ENSA, MLLT11, POGZ, PSMB4, RFX5
2p16.3	chr2:42724649-52408155	focal	0.086397	0.15625	2.62047	63	hsa-mir-559	MTA3, ZFP36L2, THADA, NM_001101330, LRPPRC, PPM1B, PREPL, PRKCE, RHOQ, PIGF, CRIPT, AK023264, TTC7A, TACSTD1, MSH2, KCNK12, MSH6, HTLF, STON1	MSH6
2q33.3	chr2:197567965-208868903	focal	0.11737	0.125	2.69033	114	hsa-mir-1302-4	SF3B1, HSPD1, MARS2, FLJ38973, C2orf47, DNAPTP6, KCTD18, SGOL2, BZW1, NIF3L1, ORC2L, FAM126B, NDUFB3, CFLAR, , CASP10, CASP8, TRAK2, ALS2CR2, ALS2CR4, ALS2, SUMO1, NOP5_NOP58, BMPR2, ALS2CR13, WDR12, CYP20A1, ABI2, FLJ20309, , NDUFS1, FASTKD2, CREB1, FAM119A, AI921882, FLJ40432, FZD5, , IDH1	BZW1, FLJ38973, HSPE1, IDH1, SUMO1
3q26.2	chr3:169482240-171666510	both	8.5909e-09	0.625	2.91487	21	hsa-mir-551b	EVI1, MDS1, MYNN, TLOC1, GPR160, PHC3, PRKCI, SKIL	BF725121, CLDN11, MYNN, PRKCI, SKIL
5p15.2	chr5:6657971-15060801	broad	0.14084	0.21875	2.85429	39		NSUN2, SRD5A1, POLS, FASTKD3, MTRR, LOC134145, CCT5, MARCH6, AF056433, BG111938, DAP, FAM105A, FAM105B	CCT5, SRD5A1
8q24.21	chr8:128628340-130168052	both	6.6979e-12	0.59375	3.20665	2	hsa-mir-1205,hsa-mir-1206,hsa-mir-1207,hsa-mir-1208
10q22.3	chr10:78522303-80745980	focal	0.037584	0.1875	3.36649	7		DLG5, POLR3A, RAI17	RAI17
12p12.1	chr12:22876419-24961114	broad	0.001013	0.25	3.4053	3	hsa-mir-920	BCAT1	BCAT1
12q14.1	chr12:56260258-69833276	focal	0.13516	0.15625	2.81658	97	hsa-mir-26a-2,hsa-let-7i,hsa-mir-548c,hsa-mir-1279	PIP5K2C, OS9, TSPAN31, CDK4, MARCH9, CYP27B1, METTL1, FAM119B, TSFM, , CTDSP2, , XRCC6BP1, LRIG3, MON2, PPM1H, SRGAP1, FLJ32549, C12orf56, XPOT, AW242820, BE540060, LEMD3, HMGA2, C12orf31, TMBIM4, GRIP1, CAND1, DYRK2, IL26, NUP107, SLC35E3, MGC5370, YEATS4, FRS2, CCT2, RAB3IP, KCNMB4	CAND1, CTDSP2, DYRK2, LYZ, NUP107, XPOT
12q24.31	chr12:120270179-123847054	focal	0.14084	0.1875	2.70164	65		ANAPC5, RNF34, FBXL10, TMEM142A, TMEM120B, RHOF, LOC338799, SETD1B, PSMD9, BCL7A, DIABLO, VPS33A, RSN, ZCCHC8, FLJ11021, KNTC1, DENR, HIP1R, ABCB9, OGFOD2, ARL6IP4, MPHOSPH9, FLJ38663, CDK2AP1, SETD8, U1SNRNPBP, TMED2, DDX55, EIF2B1, GTF2H3, CCDC92, ZNF664, FAM101A, NCOR2	DENR
15q26.3	chr15:92356648-97853882	focal	0.022058	0.125	3.75543	17		MCTP2, ARRDC4, IGF1R, DMN, TTC23, LRRC28
17q21.31	chr17:41635966-41709661	focal	0.15697	0.21875	2.86799	2
19p13.13	chr19:12945627-15564926	focal	9.1644e-05	0.28125	3.12241	63	hsa-mir-24-2,hsa-mir-27a,hsa-mir-23a,hsa-mir-181c,hsa-mir-181d,hsa-mir-639	NFIX, TRMT1, BTBD14B, STX10, CACNA1A, CCDC130, MGC3207, C19orf53, CC2D1A, LOC90379, RFX1, IL27RA, LOC342979, SAMD1, ASF1B, LPHN1, CD97, DDX39, PKN1, PTGER1, GIPC1, DNAJB1, GPSN2, NDUFB7, ILVBL, NOTCH3, ABHD9, BRD4, AKAP8, AKAP8L, WIZ, FLJ21438, FLJ39501	BRD4
19q12	chr19:33816350-35063429	focal	0.0018032	0.21875	3.28485	9		UQCRFS1, POP4, PLEKHF1, C19orf12, CCNE1	CCNE1, UQCRFS1
19q13.2	chr19:42145838-45138860	focal	0.006172	0.21875	3.416	82		ZNF420, ZNF585A, ZNF383, HKR1, ZNF570, ZNF793, ZNF607, SIPA1L3, PPP1R14A, SPINT2, LOC541469, C19orf33, YIF1B, C19orf15, PSMD8, FAM98C, RYR1, MAP4K1, EIF3S12, ACTN4, ECH1, SIRT2, NFKBIB, SARS2, MRPS12, FBXO17, FBXO27, PAK4, LRFN1, SAMD4B, PAF1, IXL, PLEKHG2, RPS16, SUPT5H, TIMM50, EID-3, CRI2, DYRK1B, FBL, FCGBP
20q13.12	chr20:44992145-45873821	broad	0.0042738	0.28125	2.87112	4		EYA2, PRKCBP1, NCOA3
1. The cytoband range for the GISTIC peak.
2. The genome location of the GISTIC peak.
3. Peak reached significance on the basis of broad or focal aberrations in individual samples or both. (See Methods)
4. The FDR-corrected P-value of the frequency and magnitude of gain was calculated at each position. This value represents the median value across the GISTIC peak.
5. The proportion of samples with a log2 ratio > 0.3 was calculated for each SNP array probe set. This value represents the median frequency across the GISTIC peak.
6. The mean DNA copy number, for those samples with gain (log2 ratio > 0.3), was calculated for each SNP array probe set. This value represents the median value across the extended peak.
7. The number of genes within the GISTIC peak annotated with a RefSeq ID or represented on the Affymetrix U133A or U133B chips.
8. All microRNAs in the GISTIC peak.
9. All genes in the extended peak showing significant expression differences among a) cancer samples with this CNA, b) cancer samples without this CNA, and c) normal whole ovary as well as significant over-expression in a) relative to b) or c).
10. Genes from a public Laser Capture Microdissected (LCM) serous adenocarcinoma vs. LCM normal fallopian epithelia expression data set (GSE10971) that are within the GISTIC peak region and that showed more than 50% greater expression in cancer samples than in normal samples and a cancer vs. normal FDR < 0.01 (1-way ANOVA).
