# Supplementary material for: High-resolution analysis of copy number alterations and associated expression changes in ovarian tumors
Source: BMC Med Genomics. 2009 May 6;2:21. doi: 10.1186/1755-8794-2-21 (PMC2694826; doi:10.1186/1755-8794-2-21)
Supplement: Additional file 7 — Table 2: Recurrent Loss Regions. The table lists details regarding the significant regions of loss. [file 1755-8794-2-21-S7.xls]

## Sheet: Table 2
Table 2: Recurrent Loss Regions
1. Cytoband	2. GISTIC Peak Boundary	3. Broad or Focal	4. Q-value	5. Frequency	6. Avg. Copy Number	7. Total Genes	8. miRNAs	9. Significant Genes	10. Significant LCM Genes
4q32.2	chr4:162232122-165420651	broad	0.0013001	0.28125	1.4191	11		LOC92345, NPY1R, FLJ11184
6q25.3	chr6:154019695-162840201	broad	0.00096252	0.40625	1.43658	54	hsa-mir-1202	CNKSR3, RBM16, TFB1M, C6orf35, SNX9, AF070575, SERAC1, GTF2H5, GPR178, DYNLT1, VIL2, WTAP, ACAT2, TCP1, MRPL18, IGF2R, AI633559, MAP3K4, AGPAT4
8p21.3	chr8:18431610-25084449	broad	1.0629e-07	0.53125	1.37078	63	hsa-mir-320a	PSD3, SH2D4A, ChGn, INTS10, LPL, ATP6V1B2, XPO7, RAI16, BMP1, PHYHIP, POLR3D, SLC39A14, SORBS3, PDLIM2, C8orf58, KIAA1967, BIN3, FLJ14107, EGR3, RHOBTB2, TNFRSF10B, TNFRSF10D, TNFRSF10A, CHMP7, R3HCC1, ENTPD4, SLC25A37, ADAM28, ADAMDEC1, NEFM	ADAM28
9p24.2	chr9:1-8784313	broad	0.037593	0.25	1.38048	55	hsa-mir-1302-2,hsa-mir-101-2	ANKRD15, SMARCA2, VYSC37131, VLDLR, KIAA0020, RFX3, , GLIS3, SLC1A1, PPAPDC2, CDC37L1, AK3L1, RCL1, JAK2, C9orf46, KIAA1432, KIAA2026, RANBP6, C9orf26, UHRF2, JMJD2C, C9orf123, PTPRD	RFX3
12q21.33	chr12:89631495-92481644	broad	0.032711	0.28125	1.44157	22		DCN, DCN, AI475680, AA687112, BTG1, EEA1, NUDT4, UBE2N, MRPL42
13q13.1	chr13:31819945-42836540	broad	0.076255	0.28125	1.43618	67	hsa-mir-320d-1,hsa-mir-621	CG018, PFAAP5, APRIN, RFC3, NBEA, DCAMKL1, SPG20, CCNA1, SMAD9, ALG5, EXOSC8, FAM48A, UFM1, C13orf23, NHLRC3, LHFP, COG6, FOXO1A, MRPS31, SLC25A15, ELF1, WBP4, KBTBD6, NARG1L, RGC32, KIAA0564, AKAP11	STOML3
15q21.3	chr15:52541478-58249302	broad	0.12067	0.28125	1.46335	43	hsa-mir-628	C15orf15, RAB27A, PIGB, , DICA32528, NEDD4, BF447323, TCF12, CGNL1, , FAM63B, SLTM, RNF111, GTF2A2, BNIP2
16q24.1	chr16:77484118-85618584	broad	0.0003988	0.375	1.45724	72		WWOX, MAF, CENPN, ASCIZ, BG109230, CMIP, MPHOSPH6, MLYCD, MBTPS1, , HSDL1, TAF1C, WFDC1, C16orf44, ZDHHC7, KIAA0513, KIAA0182, GINS2	C16orf46, DYNLRB2, LRRC50
17q11.2	chr17:26289748-33664391	broad	0.0038133	0.40625	1.47624	101	hsa-mir-193a,hsa-mir-365-2,hsa-mir-632,hsa-mir-923	CENTA2, , NF1, C17orf79, SUZ12, LRRC37B, RHOT1, AV702101, CDK5R1, TMEM98, CCL8, RFFL, RAD51L3, , PEX12, AP2B1, MMP28, TAF15, CCF18, CCL3, CCL4, LOC374792, ZNHIT3, MYOHD1, ZNF403, TADA2L
17q22	chr17:51512359-51534380	focal	0.018593	0.25	1.30244	0
18q23	chr18:75886972-76117153	broad	6.0643e-06	0.46875	1.3952	3		ZNF508, PARD6G
19p13.3	chr19:1-2948896	focal	0.00014055	0.375	1.34814	117	hsa-mir-1302-2,hsa-mir-1227	PPAP2C, MIER2, SHC2, BSG, POLRMT, PALM, C19orf21, CFD, THRAP5, C19orf22, AI972511, WDR18, CNN2, POLR2E, KIAA0963, STK11, C19orf26, MIDN, CIRBP, MUM1, GAMT, RPS15, REEP6, RKHD1, MBD3, UQCR, FAM108A1, CSNK1G2, MKNK2, MOBKL2A, AP3D1, DOT1L, SF3A2, OAZ1, LSM7, TIMM13, LMNB2, GADD45B, GNG7, SLC39A3, SGTA, ZNF555, ZNF77	CIRBP
22q13.33	chr22:46742902-49691432	both	4.245e-06	0.4375	1.39007	52		FAM19A5, BRD1, ZBED4, CRELD2, PIM3, RP3-402G11.5, HDAC10, MAPK12, MAPK11, PLXNB2, SBF1, TMEM153, SCO2, , SHANK3	RABL2B
Xp22.31	chrX:2704241-7364346	broad	1.0629e-07	0.53125	1.38357	17		ARSD, ARSE, MXRA5, PRKX, , NLGN4X, HDHD1A, STS
1. The cytoband range for the GISTIC peak.
2. The genome location of the GISTIC peak.
3. Peak reached significance on the basis of broad or focal aberrations in individual samples or both. (See Methods)
4. The FDR-corrected P-value of the frequency and magnitude of gain was calculated at each position. This value represents the median value across the GISTIC peak.
5. The proportion of samples with a log2 ratio > 0.3 was calculated for each SNP array probe set. This value represents the median frequency across the GISTIC peak.
6. The mean DNA copy number, for those samples with gain (log2 ratio < 0.3), was calculated for each SNP array probe set. This value represents the median value across the extended peak.
7. The number of genes within the GISTIC peak annotated with a RefSeq ID or represented on the Affymetrix U133A or U133B chips.
8. All microRNAs in the GISTIC peak.
9. All genes in the extended peak showing significant expression differences among a) cancer samples with this CNA, b) cancer samples without this CNA, and c) normal whole ovary as well as significant under-expression in a) relative to b) or c).
10. Genes from a public Laser Capture Microdissected (LCM) serous adenocarcinoma vs. LCM normal fallopian epithelia expression data set (GSE10971) that are within the GISTIC peak region and that showed a cancer expression level less than 50% of that in normal samples and a cancer vs. normal FDR < 0.01 (1-way ANOVA).
