# Supplementary material for: High-resolution analysis of copy number alterations and associated expression changes in ovarian tumors
Source: BMC Med Genomics. 2009 May 6;2:21. doi: 10.1186/1755-8794-2-21 (PMC2694826; doi:10.1186/1755-8794-2-21)
Supplement: Additional file 8 — Table S3: Significant Expression Differences in CNAs. The table provides statistics for the copy-number-associated expression changes in each region of gain or loss. [file 1755-8794-2-21-S8.xls]

## Sheet: Table S3
Table S3: Significant Expression Differences in CNAs
1. GISTIC Peak Location	2. Gain Loss	3. Symbol	4. Probeset	5. ANOVA P-value	6. ANOVA Q-value	7. C with vs C without log2ratio	8. C with vs. C without P-value	9. C with vs. C without Q-value	10. C with vs. Normal log2ratio	11. C with vs. Normal P-value	12. C with vs. Normal Q-value
chr1:148152208-149688428	Gain	SV2A	203069_at	0.00128905	0.00277944	1.97176	0.00101353	0.00515493	0.457238	0.121631	0.239878
chr1:148152208-149688428	Gain	SF3B4	209044_x_at	5.83598e-05	0.000159477	0.518268	0.000318682	0.00186131	0.570796	1.04274e-05	5.06134e-05
chr1:148152208-149688428	Gain	OTUD7B	227436_at	0.0022245	0.00456496	0.344853	0.00447991	0.0173801	0.380385	0.000453721	0.00159177
chr1:148152208-149688428	Gain	VPS45A	209268_at	0.000583333	0.00134508	0.386071	0.00645644	0.0235849	0.508007	0.000119263	0.000480212
chr1:148152208-149688428	Gain	ANP32E	221505_at	0.00136609	0.00292184	0.424687	0.008411	0.0294108	0.544044	0.000278328	0.00103812
chr1:148152208-149688428	Gain	APH1A	218389_s_at	8.45533e-08	3.55258e-07	0.2937	0.0284744	0.0776109	0.746105	3.92441e-07	2.52827e-06
chr1:148152208-149688428	Gain	MRPS21	222997_s_at	1.92242e-08	8.88491e-08	0.428074	0.00153158	0.00698743	0.79537	1.54349e-08	1.30217e-07
chr1:148152208-149688428	Gain	PRPF3	202251_at	8.3082e-08	3.50461e-07	0.791224	8.92274e-05	0.000600309	0.0029152	0.60436	0.84021
chr1:148152208-149688428	Gain	TARSL1	221189_s_at	0.000919825	0.00206282	0.506619	0.00400079	0.0160687	0.590121	0.000178703	0.000695831
chr1:148152208-149688428	Gain	ENSA	202596_at	1.57101e-12	1.4649e-11	0.534312	6.96737e-06	6.44027e-05	0.883731	5.90417e-13	1.01228e-11
chr1:148152208-149688428	Gain	GOLPH3L	218361_at	9.36742e-07	3.33029e-06	0.327861	0.0318037	0.0843076	0.786119	1.52968e-06	9.18673e-06
chr1:148152208-149688428	Gain	HORMAD1	223861_at	0.000515075	0.00119809	0.459957	0.0935167	0.203705	1.13552	0.000349072	0.00127513
chr1:148152208-149688428	Gain	CTSS	232617_at	4.59255e-06	1.48838e-05	0.0346056	0.556214	0.704817	0.950497	0.000339831	0.00125431
chr1:148152208-149688428	Gain	ARNT	230619_at	0.0145078	0.024479	0.512307	0.00421374	0.0167135	0.224896	0.082048	0.169683
chr1:148152208-149688428	Gain	SETDB1	203155_at	2.52726e-14	3.16056e-13	0.983593	4.24048e-10	1.25212e-08	1.20014	2.88658e-15	6.81874e-14
chr1:148152208-149688428	Gain	LASS2	222212_s_at	4.33859e-10	2.68135e-09	0.697997	6.50422e-08	1.09746e-06	0.756249	6.66123e-11	8.04646e-10
chr1:148152208-149688428	Gain	PRUNE	209586_s_at	5.1545e-09	2.60916e-08	0.657228	7.90443e-06	7.24346e-05	0.860906	7.46863e-10	7.6338e-09
chr1:148152208-149688428	Gain	BNIPL	236534_at	3.38946e-09	1.79253e-08	-0.453163	0.990991	0.997147	0.834239	0.0057781	0.0164668
chr1:148152208-149688428	Gain	C1orf56	223459_s_at	0.000145085	0.000371627	0.485687	0.000386974	0.00218805	0.507319	2.90213e-05	0.000129995
chr1:148152208-149688428	Gain	SCNM1	218672_at	4.63571e-20	1.5896e-18	0.618872	3.82285e-06	3.79784e-05	1.58568	0	0
chr1:148152208-149688428	Gain	VPS72	202261_at	7.38279e-16	1.1541e-14	0.685509	1.09516e-09	2.70733e-08	0.953705	4.44089e-16	1.34876e-14
chr1:148152208-149688428	Gain	PSMD4	200882_s_at	1.83888e-17	3.75706e-16	0.757161	4.81184e-11	1.76379e-09	1.03537	-6.66134e-16	-7.081e-13
chr1:148152208-149688428	Gain		236080_at	0.00699483	0.0127103	0.110807	0.359232	0.532586	0.435635	0.0106141	0.0282775
chr1:148152208-149688428	Gain	ZNF687	234924_s_at	0.00169252	0.00354862	0.351592	0.0881833	0.193675	0.731758	0.000931499	0.00311378
chr1:148152208-149688428	Gain	PIK4CB	206138_s_at	5.39105e-05	0.000147698	0.493686	1.92953e-05	0.000147561	0.392547	4.65362e-05	0.000198667
chr1:148152208-149688428	Gain	RFX5	202963_at	4.39596e-20	1.5896e-18	0.396717	0.00137557	0.00644156	1.45295	1.11022e-16	5.61984e-15
chr1:148152208-149688428	Gain	SELENBP1	214433_s_at	5.79396e-09	2.87803e-08	0.950805	1.07513e-05	9.07032e-05	1.35727	9.51668e-10	9.54362e-09
chr1:148152208-149688428	Gain	PSMB4	202244_at	1.46827e-11	1.14762e-10	0.625488	1.87218e-07	2.6535e-06	0.824775	2.1072e-12	3.34322e-11
chr1:148152208-149688428	Gain	POGZ	228204_at	3.21335e-12	2.71095e-11	1.20917	1.46231e-06	1.6192e-05	2.21638	8.75744e-13	1.45456e-11
chr2:42724649-52408155	Gain	MTA3	223311_s_at	0.0204294	0.0332056	0.238995	0.0608213	0.143095	0.351221	0.00771739	0.0212528
chr2:42724649-52408155	Gain	ZFP36L2	201368_at	6.10247e-11	4.29598e-10	0.66964	0.0033841	0.0141071	-0.163261	0.891242	1
chr2:42724649-52408155	Gain	THADA	54632_at	0.00020753	0.000516637	0.514528	0.000620858	0.0033672	0.617201	4.09047e-05	0.000176039
chr2:42724649-52408155	Gain	VSAS2905	241710_at	0.00545104	0.0101836	0.659463	0.0112412	0.0367674	0.865762	0.00141532	0.00460086
chr2:42724649-52408155	Gain	LRPPRC	211971_s_at	7.70069e-11	5.1809e-10	0.370828	0.0109108	0.0360879	0.936635	2.24275e-07	1.5185e-06
chr2:42724649-52408155	Gain	PPM1B	209296_at	2.20391e-10	1.41985e-09	0.770884	1.38978e-07	2.08075e-06	1.01322	7.6122e-11	9.09187e-10
chr2:42724649-52408155	Gain	PREPL	212216_at	6.44364e-08	2.77311e-07	0.698005	0.000441146	0.00244239	1.19089	2.28078e-07	1.53447e-06
chr2:42724649-52408155	Gain	PRKCE	226101_at	4.11259e-11	2.95384e-10	1.04752	4.59152e-06	4.43708e-05	1.84144	1.67156e-10	1.93137e-09
chr2:42724649-52408155	Gain	RHOQ	212120_at	0.010922	0.0189708	0.570452	0.00393184	0.0159891	0.579931	0.00221674	0.00685
chr2:42724649-52408155	Gain	PIGF	205077_s_at	0.00396253	0.00775722	0.499271	0.00408482	0.0163239	0.579578	0.000776306	0.00264491
chr2:42724649-52408155	Gain	CRIPT	227942_s_at	3.19891e-17	6.07221e-16	0.689502	8.58584e-08	1.40412e-06	1.23432	4.88498e-15	1.08182e-13
chr2:42724649-52408155	Gain	IEEL32461	239050_s_at	0.00342697	0.00679725	0.684838	0.000633703	0.00341942	0.534253	0.00273478	0.00818893
chr2:42724649-52408155	Gain	TTC7A	224923_at	4.70612e-05	0.000129938	0.494707	0.00163184	0.00741301	0.695829	2.30256e-05	0.000105501
chr2:42724649-52408155	Gain	TACSTD1	201839_s_at	3.94199e-29	5.98619e-27	0.369466	0.0261217	0.0728778	5.11545	3.33067e-16	1.18017e-14
chr2:42724649-52408155	Gain	MSH2	209421_at	1.22335e-17	2.54985e-16	0.354615	0.010453	0.035163	1.31925	3.8648e-11	5.07195e-10
chr2:42724649-52408155	Gain	KCNK12	220448_at	0.015855	0.026293	1.63133	0.00325677	0.0136297	1.18935	0.00826752	0.0225343
chr2:42724649-52408155	Gain	MSH6	202911_at	6.87435e-07	2.51115e-06	0.641294	0.0118233	0.0380854	-0.0811484	0.739227	0.95133
chr2:42724649-52408155	Gain	HTLF	226711_at	1.0414e-08	4.98653e-08	0.245126	0.109159	0.228965	0.846179	4.52243e-05	0.000193844
chr2:42724649-52408155	Gain	KLIL21310	213413_at	5.35148e-18	1.18513e-16	0.958162	0.0114899	0.0373509	-0.582289	0.997789	1
chr2:197567965-208868903	Gain	SF3B1	201071_x_at	0.000183103	0.000460139	0.59892	0.000204696	0.00128705	0.364035	0.00803854	0.02208
chr2:197567965-208868903	Gain	HSPD1	200807_s_at	0.00102326	0.00225201	0.164208	0.18803	0.339924	0.403403	0.0109199	0.0287323
chr2:197567965-208868903	Gain	MARS2	243529_at	1.49838e-13	1.67661e-12	0.500385	0.000207042	0.00128705	1.05013	1.82266e-10	2.03946e-09
chr2:197567965-208868903	Gain	FLJ38973	238974_at	1.96267e-07	7.81393e-07	0.811827	1.35008e-05	0.000109552	1.06712	4.48121e-08	3.47702e-07
chr2:197567965-208868903	Gain	C2orf47	219176_at	3.78395e-26	4.46927e-24	0.97795	3.4972e-14	2.65538e-12	1.77344	3.33067e-16	1.18017e-14
chr2:197567965-208868903	Gain	DNAPTP6	222154_s_at	0.00029232	0.000706217	0.683132	0.00015005	0.000972577	0.684145	5.6546e-05	0.000240434
chr2:197567965-208868903	Gain	KCTD18	226493_at	0.0279472	0.0436238	0.654604	0.00612936	0.0226233	0.476248	0.0207875	0.0507055
chr2:197567965-208868903	Gain	SGOL2	230165_at	4.06033e-10	2.52405e-09	0.642968	0.000255629	0.00153522	1.23068	4.79728e-09	4.51284e-08
chr2:197567965-208868903	Gain	BZW1	200777_s_at	7.43552e-07	2.68842e-06	0.487751	0.00119354	0.00578579	0.785365	1.78089e-06	1.0459e-05
chr2:197567965-208868903	Gain	NIF3L1	218133_s_at	3.65396e-25	3.88416e-23	0.428724	9.52276e-05	0.000633446	1.30462	0	0
chr2:197567965-208868903	Gain	ORC2L	235423_at	0.00184229	0.0038249	0.717137	0.000348505	0.00200249	0.539968	0.00221145	0.00685
chr2:197567965-208868903	Gain	FAM126B	229460_at	0.00417809	0.00808981	0.565795	0.00191361	0.00854691	0.591113	0.000779251	0.00264647
chr2:197567965-208868903	Gain	NDUFB3	203371_s_at	6.76139e-14	7.81234e-13	0.0934678	0.31717	0.497273	0.803022	6.58254e-06	3.39672e-05
chr2:197567965-208868903	Gain	CFLAR	209939_x_at	3.31299e-09	1.7697e-08	0.386535	0.0713923	0.161125	1.36744	1.44998e-05	6.88095e-05
chr2:197567965-208868903	Gain		235427_at	1.21304e-05	3.68417e-05	0.923337	1.99167e-05	0.000150546	1.02597	1.80412e-06	1.04797e-05
chr2:197567965-208868903	Gain	CASP10	205467_at	7.34705e-11	5.00636e-10	0.980271	1.00164e-05	8.58665e-05	1.73851	3.86234e-10	4.10567e-09
chr2:197567965-208868903	Gain	CASP8	213373_s_at	3.00069e-12	2.57236e-11	0.578245	0.0010366	0.00519768	1.353	3.67942e-09	3.52363e-08
chr2:197567965-208868903	Gain	TRAK2	202124_s_at	0.0014683	0.00312787	1.2294	0.000291854	0.00172356	0.857356	0.00233189	0.00713746
chr2:197567965-208868903	Gain	ALS2CR2	223266_at	8.02026e-06	2.47117e-05	0.950702	0.000170398	0.00109777	0.363647	0.0450751	0.100873
chr2:197567965-208868903	Gain	ALS2CR4	228255_at	3.55533e-07	1.35947e-06	1.46645	0.000328263	0.0019068	0.399131	0.100502	0.203106
chr2:197567965-208868903	Gain	ALS2	226291_at	0.00519095	0.0097917	0.332212	0.00396035	0.016007	0.375398	0.00100595	0.00334408
chr2:197567965-208868903	Gain	SUMO1	211069_s_at	6.40837e-07	2.36531e-06	0.401193	0.00850018	0.0296252	0.745004	1.81978e-05	8.55942e-05
chr2:197567965-208868903	Gain	NOP5_NOP58	223096_at	0.0265713	0.0417836	0.419548	0.115261	0.238194	0.725355	0.0203095	0.0497443
chr2:197567965-208868903	Gain	BMPR2	225144_at	0.000296378	0.000714399	0.971296	5.86647e-05	0.000404939	0.894267	7.64703e-05	0.000317531
chr2:197567965-208868903	Gain	ALS2CR13	226431_at	8.54044e-09	4.16444e-08	1.13466	2.58172e-09	6.23721e-08	1.12187	1.29113e-09	1.28268e-08
chr2:197567965-208868903	Gain	WDR12	218512_at	1.11935e-21	6.26249e-20	0.552147	1.9969e-05	0.000150546	1.26401	2.90656e-13	5.42049e-12
chr2:197567965-208868903	Gain	CYP20A1	219565_at	0.00984164	0.0173418	1.2509	0.00180142	0.00814854	1.12084	0.00260882	0.00785603
chr2:197567965-208868903	Gain	ABI2	225112_at	7.72169e-10	4.5349e-09	0.848834	0.00276075	0.011692	0.0906143	0.392173	0.619435
chr2:197567965-208868903	Gain	FLJ20309	226555_at	1.22236e-06	4.21873e-06	0.960168	2.47399e-05	0.000181369	0.524985	0.00416455	0.0120297
chr2:197567965-208868903	Gain		227837_at	1.32564e-05	3.99194e-05	0.79727	2.36483e-05	0.00017457	0.909839	2.27572e-06	1.27321e-05
chr2:197567965-208868903	Gain	NDUFS1	229647_at	0.0017608	0.0036845	0.278576	0.118842	0.243333	0.550623	0.0107283	0.0283687
chr2:197567965-208868903	Gain	FASTKD2	216996_s_at	6.02923e-12	4.96827e-11	2.14784	6.94134e-12	3.2081e-10	2.30232	6.6358e-13	1.11966e-11
chr2:197567965-208868903	Gain	CREB1	225572_at	0.000111234	0.000291955	1.09501	0.0046799	0.0180244	0.413216	0.115841	0.230597
chr2:197567965-208868903	Gain	FAM119A	235177_at	1.70858e-12	1.57932e-11	3.02448	2.29287e-11	9.0271e-10	4.46413	2.45692e-13	4.66377e-12
chr2:197567965-208868903	Gain		236607_at	4.44357e-10	2.73035e-09	2.31695	5.70745e-10	1.59658e-08	2.57966	5.08065e-11	6.27992e-10
chr2:197567965-208868903	Gain	FLJ40432	227280_s_at	4.33611e-11	3.09348e-10	3.19856	9.7973e-11	3.47151e-09	4.01268	4.91773e-12	7.46793e-11
chr2:197567965-208868903	Gain	FZD5	221245_s_at	2.37573e-14	3.00643e-13	3.476	2.26485e-14	2.00628e-12	3.73224	2.9976e-15	6.92707e-14
chr2:197567965-208868903	Gain		235360_at	7.13199e-11	4.94876e-10	3.21706	8.0127e-12	3.54896e-10	2.42758	7.79047e-11	9.20141e-10
chr2:197567965-208868903	Gain	IDH1	201193_at	4.14342e-08	1.79774e-07	1.72078	9.89925e-09	2.02363e-07	1.66171	7.10868e-09	6.29711e-08
chr3:169482240-171666510	Gain	EVI1	226420_at	6.95608e-25	6.7221e-23	0.373363	0.0205923	0.060149	2.9851	0	0
chr3:169482240-171666510	Gain	MDS1	237269_at	1.88544e-23	1.67019e-21	1.03149	1.26344e-07	1.91862e-06	2.49496	4.44089e-16	1.34876e-14
chr3:169482240-171666510	Gain	MYNN	224206_x_at	5.25689e-16	8.34041e-15	0.617887	9.93325e-07	1.1233e-05	0.893188	2.22045e-16	9.44134e-15
chr3:169482240-171666510	Gain	TLOC1	225352_at	1.77092e-09	9.80461e-09	0.49811	0.0132391	0.0421351	-0.415181	0.999999	1
chr3:169482240-171666510	Gain	GPR160	223423_at	5.71165e-21	2.52979e-19	1.02673	5.55844e-06	5.22887e-05	3.10266	0	0
chr3:169482240-171666510	Gain	PHC3	226508_at	0.00113415	0.00247557	0.480399	0.0106365	0.0355555	-0.0996866	0.924148	1
chr3:169482240-171666510	Gain	PRKCI	209678_s_at	3.04741e-12	2.59152e-11	1.23556	2.10072e-05	0.000157258	1.93604	3.71481e-13	6.69295e-12
chr3:169482240-171666510	Gain	SKIL	225227_at	0.00519522	0.0097917	0.31782	0.145817	0.285985	0.573345	0.00132846	0.0043451
chr5:6657971-15060801	Gain	NSUN2	223076_s_at	3.9201e-08	1.70781e-07	0.668631	2.65803e-06	2.74319e-05	0.801309	5.56079e-09	5.09579e-08
chr5:6657971-15060801	Gain	SRD5A1	211056_s_at	7.22637e-11	4.95589e-10	1.29348	6.60329e-09	1.46235e-07	1.49404	9.25682e-12	1.34794e-10
chr5:6657971-15060801	Gain	POLS	202466_at	1.21908e-09	6.89299e-09	0.689447	3.4005e-05	0.000244239	0.0102743	0.565878	0.800969
chr5:6657971-15060801	Gain	FASTKD3	219200_at	0.00444497	0.0085289	0.557519	0.000903095	0.00466014	0.390734	0.00529413	0.0152099
chr5:6657971-15060801	Gain	MTRR	203200_s_at	0.00289125	0.00584296	0.600391	0.0158774	0.0484991	0.0656839	0.461087	0.694243
chr5:6657971-15060801	Gain	LOC134145	225670_at	0.0011797	0.00256971	0.523111	0.00203364	0.00904503	0.581751	0.000224034	0.000847504
chr5:6657971-15060801	Gain	CCT5	208696_at	4.12887e-32	1.09725e-29	0.674793	2.24918e-10	7.47148e-09	1.8896	-2.22045e-16	-4.72067e-14
chr5:6657971-15060801	Gain	MARCH6	201736_s_at	2.65137e-12	2.31017e-11	0.879376	4.43577e-10	1.27438e-08	0.987261	3.28626e-13	6.02292e-12
chr5:6657971-15060801	Gain		212498_at	3.56318e-11	2.59429e-10	0.720447	0.00772315	0.0274572	-0.380859	0.994958	1
chr5:6657971-15060801	Gain		231963_at	4.36211e-16	7.02564e-15	1.07371	9.68863e-07	1.11849e-05	2.67551	2.66454e-15	6.58698e-14
chr5:6657971-15060801	Gain	DAP	201095_at	0.00800225	0.0143689	0.445439	0.0109629	0.0360879	0.516721	0.00166986	0.00534658
chr5:6657971-15060801	Gain	FAM105A	244650_at	0.00457823	0.00873726	0.50366	0.0351942	0.09192	0.795909	0.00157933	0.00508734
chr5:6657971-15060801	Gain	FAM105B	229268_at	0.000469453	0.00110649	0.262219	0.0899767	0.196801	0.582477	0.000801182	0.00271228
chr10:78522303-80745980	Gain	DLG5	201681_s_at	9.75259e-07	3.45567e-06	1.05322	1.49105e-07	2.20136e-06	0.879665	8.32188e-07	5.11338e-06
chr10:78522303-80745980	Gain	POLR3A	227872_at	1.66271e-11	1.29011e-10	1.04831	2.37072e-10	7.6366e-09	1.17673	1.9682e-12	3.17e-11
chr10:78522303-80745980	Gain	RAI17	212124_at	1.08789e-05	3.31353e-05	0.912004	0.000110052	0.000723474	0.440956	0.0159155	0.0398075
chr12:22876419-24961114	Gain	BCAT1	225285_at	9.13392e-09	4.4335e-08	1.40959	3.07653e-05	0.000222473	2.71144	7.57828e-09	6.60304e-08
chr12:56260258-69833276	Gain	PIP5K2C	218942_at	5.04991e-17	9.0984e-16	2.09413	5.10703e-15	6.03197e-13	2.65842	2.22045e-16	9.44134e-15
chr12:56260258-69833276	Gain	OS9	200714_x_at	5.35572e-09	2.68544e-08	1.13429	8.15844e-10	2.11522e-08	0.91486	2.67062e-08	2.11856e-07
chr12:56260258-69833276	Gain	TSPAN31	203227_s_at	0.00772959	0.01395	1.06835	0.00242887	0.010453	0.756269	0.0121789	0.0314993
chr12:56260258-69833276	Gain	CDK4	202246_s_at	2.79866e-21	1.41665e-19	1.97744	-6.66134e-16	-7.081e-13	2.17029	2.22045e-16	9.44134e-15
chr12:56260258-69833276	Gain	MARCH9	226454_at	1.51518e-15	2.20635e-14	1.83291	1.03961e-12	5.26242e-11	2.50419	1.55431e-15	4.02984e-14
chr12:56260258-69833276	Gain	CYP27B1	205676_at	1.45195e-05	4.32331e-05	1.64117	5.48407e-06	5.20497e-05	1.70359	2.05476e-06	1.1633e-05
chr12:56260258-69833276	Gain	METTL1	204027_s_at	2.81833e-11	2.12474e-10	1.19903	3.40467e-11	1.29256e-09	1.26374	3.12672e-12	4.8878e-11
chr12:56260258-69833276	Gain	FAM119B	213861_s_at	9.71498e-06	2.97609e-05	1.14687	1.74149e-05	0.000138149	0.715704	0.00108936	0.00360745
chr12:56260258-69833276	Gain	TSFM	212656_at	2.39006e-18	5.64585e-17	2.39591	6.66134e-16	8.85125e-14	3.23223	-4.44089e-16	-2.36033e-13
chr12:56260258-69833276	Gain		238999_at	0.000222692	0.000550514	0.377586	0.154769	0.296966	0.980214	0.00846801	0.0230217
chr12:56260258-69833276	Gain	CTDSP2	203445_s_at	1.48233e-10	9.78707e-10	1.06607	2.014e-11	8.23416e-10	0.976182	6.13403e-11	7.49479e-10
chr12:56260258-69833276	Gain		226546_at	8.90175e-13	8.73477e-12	2.07824	1.5099e-13	1.06363e-11	1.52499	2.3655e-11	3.26561e-10
chr12:56260258-69833276	Gain	XRCC6BP1	227678_at	7.1389e-14	8.15984e-13	2.42453	3.29625e-13	1.84417e-11	2.83357	6.43929e-15	1.39693e-13
chr12:56260258-69833276	Gain	LRIG3	226908_at	6.75979e-05	0.000181915	1.66203	9.76022e-06	8.43505e-05	1.38115	3.48332e-05	0.000153007
chr12:56260258-69833276	Gain	MON2	212754_s_at	2.94984e-05	8.4748e-05	0.418604	0.0137337	0.0434492	0.0680387	0.386383	0.613085
chr12:56260258-69833276	Gain	PPM1H	212686_at	0.00671422	0.0122422	1.31484	0.00217478	0.00955284	0.833892	0.0153144	0.038668
chr12:56260258-69833276	Gain	SRGAP1	227484_at	0.014773	0.0247693	0.730541	0.00350124	0.0144256	0.669297	0.00395927	0.0114992
chr12:56260258-69833276	Gain	FLJ32549	235026_at	2.49563e-13	2.62658e-12	0.694473	0.00103245	0.00519768	1.77402	4.79364e-09	4.51284e-08
chr12:56260258-69833276	Gain	C12orf56	236840_at	2.21793e-23	1.70071e-21	0.719005	1.43737e-05	0.000114882	2.15763	2.77556e-15	6.70549e-14
chr12:56260258-69833276	Gain	XPOT	212160_at	1.65902e-18	4.30131e-17	1.19743	7.8535e-10	2.08707e-08	2.22371	0	0
chr12:56260258-69833276	Gain		227117_at	3.86104e-09	2.01191e-08	1.04215	8.46586e-06	7.62645e-05	1.60094	6.35234e-09	5.6744e-08
chr12:56260258-69833276	Gain		227167_s_at	2.09896e-08	9.6172e-08	1.06732	0.0141513	0.0442436	-0.0955678	0.690205	0.918258
chr12:56260258-69833276	Gain	LEMD3	218604_at	0.0015262	0.00323576	0.818672	0.000649423	0.00348655	0.533341	0.00868923	0.0235629
chr12:56260258-69833276	Gain	HMGA2	208025_s_at	1.52154e-08	7.12508e-08	0.688784	0.0449586	0.111661	2.62789	3.41932e-05	0.000150819
chr12:56260258-69833276	Gain	C12orf31	224446_at	0.0216631	0.0349968	0.618812	0.00435125	0.017131	0.503977	0.0107056	0.0283687
chr12:56260258-69833276	Gain	TMBIM4	223892_s_at	7.48064e-07	2.69556e-06	0.938709	3.88927e-07	5.04183e-06	0.952702	1.1192e-07	8.14866e-07
chr12:56260258-69833276	Gain	GRIP1	235957_at	4.8423e-05	0.000133351	0.150158	0.37933	0.556176	0.918967	0.0150282	0.0380356
chr12:56260258-69833276	Gain	CAND1	207483_s_at	2.32367e-06	7.6949e-06	0.502255	0.00466878	0.0180244	0.887335	9.68579e-06	4.7447e-05
chr12:56260258-69833276	Gain	DYRK2	202969_at	1.87323e-17	3.75706e-16	0.741614	8.89458e-06	7.94533e-05	1.73567	1.26898e-13	2.4526e-12
chr12:56260258-69833276	Gain	IL26	221111_at	0.0270862	0.042467	2.0236	0.00660645	0.0240502	1.28486	0.0227835	0.0547939
chr12:56260258-69833276	Gain	NUP107	218768_at	4.4997e-17	8.24687e-16	0.962708	1.70914e-11	7.26728e-10	1.36767	0	0
chr12:56260258-69833276	Gain	SLC35E3	218988_at	2.30473e-14	2.95172e-13	2.0274	6.77236e-15	7.19902e-13	1.85855	7.54952e-15	1.57356e-13
chr12:56260258-69833276	Gain	MGC5370	229711_s_at	0.00302502	0.0061017	0.738174	0.00186977	0.00842187	0.804256	0.000545655	0.00189553
chr12:56260258-69833276	Gain	YEATS4	218911_at	1.80163e-05	5.34955e-05	0.903019	0.000114909	0.000749375	1.12722	3.5501e-06	1.92538e-05
chr12:56260258-69833276	Gain	FRS2	226045_at	0.0121884	0.020931	0.579586	0.00591575	0.0219109	0.335792	0.0526833	0.114427
chr12:56260258-69833276	Gain	CCT2	201947_s_at	1.09674e-20	4.48398e-19	1.00175	2.18714e-13	1.29163e-11	1.5062	-2.22045e-16	-3.93389e-14
chr12:56260258-69833276	Gain	RAB3IP	238853_at	1.9409e-14	2.51606e-13	1.54677	3.83246e-09	9.05312e-08	2.72573	7.23865e-14	1.45183e-12
chr12:56260258-69833276	Gain	KCNMB4	222857_s_at	0.000748905	0.00171201	0.872317	0.000206476	0.00128705	0.576237	0.00350081	0.0103085
chr12:120270179-123847054	Gain	ANAPC5	200098_s_at	0.00097768	0.00216515	0.421649	0.000878183	0.00457602	0.471217	0.000171844	0.000674062
chr12:120270179-123847054	Gain	RNF34	219035_s_at	6.2663e-12	5.12391e-11	0.517034	3.59469e-06	3.60486e-05	0.811337	4.92582e-11	6.16017e-10
chr12:120270179-123847054	Gain	FBXL10	226215_s_at	8.78018e-06	2.6975e-05	0.439033	0.00112306	0.00550144	0.637096	6.71471e-06	3.44818e-05
chr12:120270179-123847054	Gain	TMEM142A	226531_at	5.29329e-09	2.66671e-08	0.475947	0.0137831	0.0434761	1.1845	1.83588e-06	1.06062e-05
chr12:120270179-123847054	Gain	TMEM120B	236667_at	0.00026193	0.000640072	0.480121	0.00343716	0.0142723	0.662453	0.0001028	0.000421915
chr12:120270179-123847054	Gain	RHOF	219045_at	2.73127e-19	7.64038e-18	1.13625	8.35938e-09	1.74236e-07	2.50937	4.44089e-16	1.34876e-14
chr12:120270179-123847054	Gain	LOC338799	226369_at	0.0158335	0.026293	0.493612	0.00428983	0.016952	0.473056	0.00372945	0.0108912
chr12:120270179-123847054	Gain	SETD1B	213153_at	0.00156889	0.00330899	0.590564	0.000931144	0.00478167	0.345773	0.0201632	0.0494998
chr12:120270179-123847054	Gain	PSMD9	207805_s_at	6.0406e-08	2.61023e-07	0.590922	3.42803e-06	3.47048e-05	0.738828	1.45274e-08	1.23541e-07
chr12:120270179-123847054	Gain	BCL7A	203795_s_at	0.00167964	0.00352856	0.453706	0.0576506	0.137097	0.847068	0.00233663	0.00713746
chr12:120270179-123847054	Gain	DIABLO	219350_s_at	5.20792e-10	3.14546e-09	0.678347	3.07673e-07	4.03774e-06	0.889215	1.91839e-10	2.12421e-09
chr12:120270179-123847054	Gain	VPS33A	227815_at	0.000120233	0.000313255	0.722033	7.71727e-05	0.000522513	0.753521	1.96762e-05	9.21403e-05
chr12:120270179-123847054	Gain	RSN	201975_at	0.00734713	0.0133049	0.642244	0.0117541	0.0379776	0.822179	0.00178945	0.00564446
chr12:120270179-123847054	Gain	ZCCHC8	218478_s_at	0.000390845	0.000927385	0.863508	0.000278757	0.00165547	0.485052	0.011098	0.0289147
chr12:120270179-123847054	Gain	FLJ11021	202302_s_at	0.0105213	0.0184253	0.448979	0.00637081	0.0234331	0.251982	0.064057	0.136732
chr12:120270179-123847054	Gain	KNTC1	206316_s_at	1.0798e-09	6.17113e-09	0.440937	0.0328992	0.0867788	1.34866	2.92e-06	1.59998e-05
chr12:120270179-123847054	Gain	DENR	231896_s_at	2.60939e-23	1.73362e-21	1.06521	6.56586e-13	3.48975e-11	1.89545	-2.22045e-16	-3.37191e-14
chr12:120270179-123847054	Gain	HIP1R	209558_s_at	8.7141e-10	5.00707e-09	1.52589	1.59046e-06	1.70773e-05	2.58944	5.74389e-10	6.0453e-09
chr12:120270179-123847054	Gain	ABCB9	214209_s_at	0.00202497	0.00417159	0.969439	0.00138817	0.00647159	1.07238	0.000358506	0.00130177
chr12:120270179-123847054	Gain	OGFOD2	44617_at	0.00193757	0.00401489	0.444927	0.00211725	0.00937765	0.508665	0.000360953	0.00130508
chr12:120270179-123847054	Gain	ARL6IP4	218216_x_at	0.0135593	0.0229881	0.602504	0.00445124	0.0173321	0.385761	0.0313337	0.0728833
chr12:120270179-123847054	Gain	MPHOSPH9	237158_s_at	2.74865e-05	7.93972e-05	0.645118	0.00102633	0.00519517	0.91558	1.26207e-05	6.04317e-05
chr12:120270179-123847054	Gain	FLJ38663	223477_s_at	0.0010393	0.0022779	0.761842	0.000206162	0.00128705	0.672186	0.000358814	0.00130177
chr12:120270179-123847054	Gain	CDK2AP1	201938_at	3.68198e-20	1.39784e-18	0.773282	1.98857e-06	2.0724e-05	1.92761	1.33227e-15	3.5405e-14
chr12:120270179-123847054	Gain	SETD8	225094_at	0.0253495	0.0403003	0.518562	0.0229319	0.0650042	0.635793	0.0059467	0.0168569
chr12:120270179-123847054	Gain	U1SNRNPBP	205300_s_at	7.71462e-07	2.77049e-06	1.1811	5.54872e-07	6.7026e-06	1.1992	1.23819e-07	8.9537e-07
chr12:120270179-123847054	Gain	TMED2	200087_s_at	1.22304e-07	4.98119e-07	0.57633	0.000233044	0.00141558	0.889805	2.05675e-07	1.41053e-06
chr12:120270179-123847054	Gain	DDX55	231843_at	1.77471e-11	1.36704e-10	0.921483	5.91242e-09	1.33721e-07	1.16651	3.92297e-12	6.04365e-11
chr12:120270179-123847054	Gain	EIF2B1	201632_at	1.594e-14	2.09188e-13	0.964509	1.60094e-13	1.06363e-11	1.03011	6.66134e-16	1.91378e-14
chr12:120270179-123847054	Gain	GTF2H3	239346_at	2.12261e-06	7.05104e-06	0.968353	1.10992e-05	9.29008e-05	1.14889	3.38092e-07	2.21847e-06
chr12:120270179-123847054	Gain	CCDC92	218175_at	1.4946e-06	5.0759e-06	0.631467	0.00510729	0.019459	0.049303	0.463917	0.69653
chr12:120270179-123847054	Gain	ZNF664	224593_at	6.67795e-20	2.15111e-18	0.981056	2.09967e-08	4.13324e-07	2.13975	3.33067e-16	1.18017e-14
chr12:120270179-123847054	Gain	FAM101A	227320_at	0.000839069	0.00190177	1.19472	0.00139416	0.00647159	1.50256	0.000174038	0.000680155
chr12:120270179-123847054	Gain	NCOR2	207760_s_at	1.6665e-08	7.76968e-08	1.11126	1.77902e-06	1.87237e-05	0.501574	0.00379129	0.0110415
chr15:92356648-97853882	Gain	MCTP2	239893_at	0.000440824	0.00104132	0.767936	0.00483165	0.018475	1.08998	0.000305554	0.00113172
chr15:92356648-97853882	Gain	ARRDC4	225283_at	1.27193e-05	3.84107e-05	1.28153	8.0108e-06	7.27818e-05	1.35347	1.85651e-06	1.06674e-05
chr15:92356648-97853882	Gain	IGF1R	225330_at	2.84604e-08	1.27115e-07	2.80103	4.33774e-09	1.0024e-07	1.79395	2.10345e-07	1.43331e-06
chr15:92356648-97853882	Gain	DMN	212730_at	5.59224e-07	2.07851e-06	1.38483	0.0116886	0.037881	0.0302358	0.533127	0.77104
chr15:92356648-97853882	Gain	TTC23	232734_at	1.99327e-10	1.29991e-09	2.12516	2.48282e-10	7.76246e-09	2.24735	2.51253e-11	3.42413e-10
chr15:92356648-97853882	Gain	LRRC28	227423_at	4.9103e-09	2.52157e-08	0.870672	7.67055e-09	1.66404e-07	0.921934	6.0858e-10	6.34236e-09
chr19:12945627-15564926	Gain	NFIX	227400_at	0.0228778	0.0367358	0.788247	0.011308	0.0368724	0.27703	0.172524	0.317839
chr19:12945627-15564926	Gain	TRMT1	210463_x_at	7.32155e-06	2.27567e-05	2.04606	1.91156e-05	0.000147245	2.07379	1.50686e-06	9.10107e-06
chr19:12945627-15564926	Gain	BTBD14B	227651_at	7.01852e-07	2.55503e-06	1.22382	0.000346313	0.00200071	2.11528	1.69692e-07	1.17897e-06
chr19:12945627-15564926	Gain	STX10	212625_at	2.55788e-07	1.00333e-06	1.36532	5.07955e-07	6.29471e-06	1.26402	7.46869e-08	5.63065e-07
chr19:12945627-15564926	Gain	CACNA1A	214933_at	7.06807e-06	2.20333e-05	1.36424	9.53447e-05	0.000633446	1.68804	1.12425e-06	6.86827e-06
chr19:12945627-15564926	Gain	CCDC130	208094_s_at	1.16211e-06	4.037e-06	0.923947	2.02738e-07	2.79884e-06	0.478738	0.000202123	0.000781298
chr19:12945627-15564926	Gain	MGC3207	228077_at	1.92591e-09	1.04451e-08	0.785732	3.98828e-07	5.10788e-06	0.918473	2.59006e-10	2.80943e-09
chr19:12945627-15564926	Gain	C19orf53	217926_at	8.29733e-28	1.10251e-25	1.25075	2.22045e-16	5.90084e-14	1.41883	3.33067e-16	1.18017e-14
chr19:12945627-15564926	Gain	CC2D1A	58994_at	1.46171e-12	1.38732e-11	0.791424	9.06933e-07	1.05942e-05	1.2807	5.39568e-13	9.40264e-12
chr19:12945627-15564926	Gain	LOC90379	221849_s_at	2.0574e-18	5.00876e-17	1.2345	4.42224e-12	2.13675e-10	1.81401	0	0
chr19:12945627-15564926	Gain	RFX1	226786_at	0.000764585	0.00174411	0.319863	0.006679	0.0242313	0.418442	0.000161758	0.000641601
chr19:12945627-15564926	Gain	IL27RA	205926_at	0.000981554	0.00216921	0.437467	0.0220236	0.0632733	0.693354	0.00030482	0.00113172
chr19:12945627-15564926	Gain	LOC342979	231018_at	6.28486e-10	3.71156e-09	1.49162	7.30781e-05	0.000497962	4.58259	3.52287e-10	3.78264e-09
chr19:12945627-15564926	Gain	SAMD1	225650_at	2.14586e-21	1.14052e-19	0.574289	4.50767e-06	4.39601e-05	1.54502	4.44089e-16	1.34876e-14
chr19:12945627-15564926	Gain	ASF1B	218115_at	1.29e-22	8.06627e-21	0.729974	1.10794e-06	1.23973e-05	2.18791	3.33067e-16	1.18017e-14
chr19:12945627-15564926	Gain	LPHN1	203488_at	5.1268e-13	5.14131e-12	0.892685	8.15968e-08	1.35527e-06	1.33442	1.108e-13	2.18112e-12
chr19:12945627-15564926	Gain	CD97	202910_s_at	1.10488e-06	3.86343e-06	0.5216	0.0144118	0.0447946	1.18199	1.80053e-06	1.04797e-05
chr19:12945627-15564926	Gain	DDX39	201584_s_at	1.00586e-39	1.06922e-36	0.969708	4.44089e-16	6.74381e-14	2.28285	0	0
chr19:12945627-15564926	Gain	PKN1	202161_at	7.88365e-20	2.4648e-18	0.771189	8.15586e-09	1.73394e-07	1.50265	-4.44089e-16	-1.57356e-13
chr19:12945627-15564926	Gain	PTGER1	207650_x_at	1.42734e-05	4.26198e-05	1.26525	0.000358913	0.00204024	1.73818	2.43768e-06	1.35668e-05
chr19:12945627-15564926	Gain	GIPC1	207525_s_at	2.70161e-39	1.43591e-36	1.22396	2.22045e-16	5.90084e-14	2.28733	-4.44089e-16	-1.18017e-13
chr19:12945627-15564926	Gain	DNAJB1	200666_s_at	3.08662e-07	1.1888e-06	0.716691	6.77302e-07	8.05697e-06	0.68135	8.42421e-08	6.30629e-07
chr19:12945627-15564926	Gain	GPSN2	208336_s_at	2.10322e-30	3.7262e-28	1.56068	4.44089e-16	6.74381e-14	1.89336	-2.22045e-16	-2.95042e-14
chr19:12945627-15564926	Gain	NDUFB7	202839_s_at	2.23988e-23	1.70071e-21	1.43324	4.44089e-16	6.74381e-14	1.81524	2.22045e-16	9.44134e-15
chr19:12945627-15564926	Gain	ILVBL	210624_s_at	2.23614e-17	4.40187e-16	1.01817	2.03726e-13	1.27389e-11	1.16101	6.66134e-16	1.91378e-14
chr19:12945627-15564926	Gain	NOTCH3	203238_s_at	4.16952e-05	0.000116026	0.693094	0.00222968	0.00971924	0.996095	8.57966e-06	4.24194e-05
chr19:12945627-15564926	Gain	ABHD9	220013_at	0.000163066	0.000412713	2.05281	0.00136676	0.00642859	3.06532	2.91051e-05	0.000129995
chr19:12945627-15564926	Gain	BRD4	226052_at	1.40539e-05	4.22013e-05	0.686395	1.79092e-05	0.000139981	0.629212	4.50465e-06	2.4184e-05
chr19:12945627-15564926	Gain	AKAP8	203847_s_at	3.4131e-08	1.50545e-07	0.501499	1.21631e-05	0.000100249	0.630077	5.05093e-09	4.70977e-08
chr19:12945627-15564926	Gain	AKAP8L	218064_s_at	2.90505e-11	2.14449e-10	1.06323	9.01801e-10	2.28242e-08	1.05794	6.40155e-12	9.58429e-11
chr19:12945627-15564926	Gain	WIZ	221783_at	1.05142e-07	4.34888e-07	0.758517	5.22723e-05	0.000365692	1.04241	1.76665e-08	1.44782e-07
chr19:12945627-15564926	Gain	FLJ21438	228677_s_at	0.00683377	0.0124389	0.0759344	0.488075	0.661062	0.597924	0.0178474	0.0443265
chr19:12945627-15564926	Gain	FLJ39501	244692_at	0.00360601	0.00708538	0.804571	0.00348113	0.0143986	0.805013	0.000861856	0.00290842
chr19:33816350-35063429	Gain	UQCRFS1	208909_at	1.5193e-22	8.9723e-21	0.5819	5.31042e-08	9.1048e-07	1.28817	0	0
chr19:33816350-35063429	Gain	POP4	202868_s_at	5.27876e-11	3.74088e-10	0.859316	9.78547e-07	1.11849e-05	1.28048	1.35878e-11	1.9005e-10
chr19:33816350-35063429	Gain	PLEKHF1	219566_at	0.000579715	0.00133965	0.546324	0.0473887	0.116877	1.12667	0.000398215	0.00141573
chr19:33816350-35063429	Gain	C19orf12	223983_s_at	3.08172e-07	1.1888e-06	1.15515	2.1339e-07	2.90812e-06	1.00744	1.39593e-07	9.89247e-07
chr19:33816350-35063429	Gain	CCNE1	213523_at	1.03414e-12	9.99353e-12	1.66925	5.15183e-07	6.29471e-06	4.31847	4.85167e-13	8.59555e-12
chr19:42145838-45138860	Gain	ZNF420	242761_s_at	2.3962e-05	7.05584e-05	1.40366	2.24023e-05	0.000166529	0.608922	0.00755246	0.0209069
chr19:42145838-45138860	Gain	ZNF585A	227674_at	7.82736e-08	3.32819e-07	1.0642	9.92264e-08	1.55114e-06	1.04761	1.57748e-08	1.32036e-07
chr19:42145838-45138860	Gain	ZNF383	235414_at	0.000223307	0.000550755	1.34902	0.00023131	0.00141312	0.547085	0.0274641	0.065166
chr19:42145838-45138860	Gain	HKR1	231836_at	0.000380864	0.000909795	0.45784	0.00124102	0.0059578	0.547653	7.06957e-05	0.000294704
chr19:42145838-45138860	Gain	ZNF570	231215_at	0.0129966	0.0222112	0.685732	0.00268969	0.0114825	0.49734	0.0106736	0.0283652
chr19:42145838-45138860	Gain	ZNF793	244180_at	0.00072759	0.00166687	1.18746	0.000484605	0.00266909	0.528269	0.0286231	0.0674642
chr19:42145838-45138860	Gain	ZNF607	223680_at	1.45319e-06	4.95108e-06	1.55359	6.82152e-07	8.05697e-06	1.33532	6.00436e-07	3.84496e-06
chr19:42145838-45138860	Gain	SIPA1L3	37831_at	2.15344e-19	6.18678e-18	0.674327	4.58072e-07	5.79679e-06	1.5026	4.44089e-16	1.34876e-14
chr19:42145838-45138860	Gain	PPP1R14A	227006_at	2.68671e-07	1.04615e-06	2.2014	1.28789e-05	0.000105309	0.417795	0.0812016	0.16826
chr19:42145838-45138860	Gain	SPINT2	210715_s_at	3.23838e-38	1.14747e-35	1.01413	0	0	3.16684	0	0
chr19:42145838-45138860	Gain	LOC541469	231211_s_at	5.91179e-05	0.000161134	0.214099	0.238442	0.406541	0.862101	0.00100669	0.00334408
chr19:42145838-45138860	Gain	C19orf33	223631_s_at	4.58977e-18	1.03807e-16	0.433447	0.0524322	0.127988	5.89742	1.13491e-11	1.60855e-10
chr19:42145838-45138860	Gain	YIF1B	226437_at	7.16941e-11	4.94876e-10	1.41113	3.38621e-08	5.99923e-07	1.88897	1.00586e-11	1.44491e-10
chr19:42145838-45138860	Gain	C19orf15	231261_at	0.00028662	0.000694026	0.590245	0.0429062	0.107823	1.26797	0.000392906	0.00140154
chr19:42145838-45138860	Gain	PSMD8	200820_at	7.30046e-15	1.00784e-13	1.54916	1.62234e-10	5.56306e-09	2.35364	2.44249e-15	6.18183e-14
chr19:42145838-45138860	Gain	FAM98C	227951_s_at	1.3476e-07	5.46755e-07	0.938601	2.99008e-08	5.4801e-07	0.779208	1.3209e-07	9.42358e-07
chr19:42145838-45138860	Gain	RYR1	205485_at	8.4227e-13	8.3676e-12	1.04961	4.12921e-05	0.000292623	2.77498	7.07834e-12	1.04504e-10
chr19:42145838-45138860	Gain	MAP4K1	206296_x_at	1.37645e-09	7.70087e-09	3.20555	3.10278e-08	5.59027e-07	5.30806	1.7675e-10	2.02027e-09
chr19:42145838-45138860	Gain	EIF3S12	221494_x_at	3.32262e-16	5.60626e-15	1.11185	2.93099e-14	2.39665e-12	1.21482	0	0
chr19:42145838-45138860	Gain	ACTN4	200601_at	6.08928e-17	1.07882e-15	1.28437	1.60982e-14	1.55567e-12	1.46442	8.88178e-16	2.48456e-14
chr19:42145838-45138860	Gain	ECH1	200789_at	2.56896e-05	7.52289e-05	1.2773	1.43142e-05	0.000114882	1.21359	6.01548e-06	3.16557e-05
chr19:42145838-45138860	Gain	SIRT2	220605_s_at	0.000876113	0.0019773	0.671613	0.00274999	0.011692	0.2181	0.1534	0.28912
chr19:42145838-45138860	Gain	NFKBIB	228388_at	6.87908e-06	2.15707e-05	1.52305	4.28946e-06	4.22195e-05	1.44211	1.60844e-06	9.5518e-06
chr19:42145838-45138860	Gain	SARS2	218702_at	1.67919e-07	6.73576e-07	1.57558	1.52139e-07	2.21539e-06	1.50401	3.83969e-08	3.00117e-07
chr19:42145838-45138860	Gain	MRPS12	204331_s_at	2.07324e-18	5.00876e-17	1.33215	7.58141e-10	2.06642e-08	2.80996	-2.22045e-16	-2.62259e-14
chr19:42145838-45138860	Gain	FBXO17	220233_at	0.0012451	0.00270111	3.4308	0.000230546	0.00141312	1.67332	0.00210922	0.00659443
chr19:42145838-45138860	Gain	FBXO27	235169_at	0.00541671	0.0101463	0.982114	0.0110073	0.0361136	0.275678	0.227726	0.39946
chr19:42145838-45138860	Gain	PAK4	203154_s_at	3.71509e-08	1.62516e-07	1.49536	1.63702e-07	2.35155e-06	1.57121	6.09272e-09	5.53108e-08
chr19:42145838-45138860	Gain	LRFN1	232486_at	1.75001e-10	1.14831e-09	1.03147	1.90276e-07	2.66136e-06	1.39791	3.01231e-11	4.00261e-10
chr19:42145838-45138860	Gain	SAMD4B	227511_at	2.36306e-06	7.80102e-06	1.33966	1.5185e-06	1.66409e-05	1.2165	7.24511e-07	4.47765e-06
chr19:42145838-45138860	Gain	PAF1	202093_s_at	3.79774e-05	0.000106757	1.77163	6.1968e-06	5.77825e-05	1.08302	0.000157473	0.000626942
chr19:42145838-45138860	Gain	IXL	225708_at	5.57225e-07	2.07835e-06	1.17097	8.83993e-08	1.42376e-06	0.837132	2.21715e-06	1.247e-05
chr19:42145838-45138860	Gain	PLEKHG2	225979_at	0.000380317	0.000909795	1.95401	0.000995223	0.00508617	2.58716	6.75145e-05	0.000282551
chr19:42145838-45138860	Gain	RPS16	226131_s_at	3.8063e-05	0.000106757	0.799996	0.000239076	0.00144396	0.237177	0.103445	0.207867
chr19:42145838-45138860	Gain	SUPT5H	201480_s_at	3.7624e-07	1.43349e-06	1.3487	1.08712e-07	1.6748e-06	1.08655	3.20476e-07	2.11594e-06
chr19:42145838-45138860	Gain	TIMM50	224913_s_at	8.84822e-12	7.17989e-11	2.14037	1.19718e-08	2.40114e-07	3.60337	1.30651e-12	2.13665e-11
chr19:42145838-45138860	Gain	EID-3	242470_at	0.00440004	0.00847326	2.03715	0.00119744	0.00578579	0.91575	0.0213475	0.0519278
chr19:42145838-45138860	Gain	CRI2	225936_at	6.55464e-06	2.07369e-05	1.36487	9.19986e-06	8.14954e-05	1.37677	1.27228e-06	7.72821e-06
chr19:42145838-45138860	Gain	DYRK1B	204954_s_at	4.58671e-05	0.000126971	1.99604	1.75683e-05	0.000138334	1.65863	1.71091e-05	8.08311e-05
chr19:42145838-45138860	Gain	FBL	211623_s_at	1.05971e-07	4.36617e-07	1.67367	3.48415e-08	6.07155e-07	1.33703	8.53901e-08	6.34753e-07
chr19:42145838-45138860	Gain	FCGBP	203240_at	1.47649e-07	5.94512e-07	-0.532738	0.941403	0.976304	1.83573	0.0189375	0.0467067
chr20:44992145-45873821	Gain	EYA2	209692_at	8.0531e-16	1.24064e-14	1.60546	2.85926e-08	5.33228e-07	4.71244	1.11022e-15	3.02607e-14
chr20:44992145-45873821	Gain	PRKCBP1	209049_s_at	5.35403e-07	2.00399e-06	0.422958	0.0200765	0.0589539	0.993311	3.62472e-06	1.95588e-05
chr20:44992145-45873821	Gain	NCOA3	207700_s_at	0.000995613	0.00219572	0.892943	0.000197865	0.00125946	0.557477	0.0036048	0.0105562
chr4:162232122-165420651	Loss	LOC92345	229757_at	8.23916e-07	2.94726e-06	-1.01702	0.0229123	0.0650042	-1.59277	5.30179e-06	2.8179e-05
chr4:162232122-165420651	Loss	NPY1R	205440_s_at	0.00233621	0.00477576	-1.70174	0.321211	0.501392	-3.10828	0.00953937	0.0256718
chr4:162232122-165420651	Loss	FLJ11184	218513_at	0.00134447	0.00289307	-1.04241	0.0205966	0.060149	-1.33529	0.000486711	0.00169631
chr6:154019695-162840201	Loss	CNKSR3	227481_at	2.23e-12	1.99201e-11	-0.703343	0.0823843	0.18169	-1.68407	7.55465e-10	7.64818e-09
chr6:154019695-162840201	Loss	RBM16	203250_at	6.36432e-07	2.35724e-06	-0.279926	0.173448	0.317341	-0.775879	8.30316e-06	4.12442e-05
chr6:154019695-162840201	Loss	TFB1M	228075_x_at	0.0113002	0.0195637	-0.380083	0.0168823	0.0514208	-0.412926	0.0025522	0.00770892
chr6:154019695-162840201	Loss	C6orf35	222638_s_at	1.04851e-06	3.69061e-06	-0.797284	1.65601e-06	1.76034e-05	-0.332723	0.0317754	0.0735887
chr6:154019695-162840201	Loss	SNX9	223027_at	3.56089e-05	0.000100404	-0.489431	0.0303437	0.0808405	-0.783812	2.08696e-05	9.73e-05
chr6:154019695-162840201	Loss		215284_at	0.0173908	0.0287056	-0.263568	0.25975	0.430755	-0.561702	0.0108421	0.0285984
chr6:154019695-162840201	Loss	SERAC1	232183_at	0.00378488	0.00742311	-0.788433	0.00080968	0.00423985	-0.510825	0.0174421	0.0435235
chr6:154019695-162840201	Loss	GTF2H5	213357_at	0.000497925	0.00116073	-0.501032	0.00644361	0.0235849	-0.605226	9.87349e-05	0.000406803
chr6:154019695-162840201	Loss	GPR178	225127_at	0.011658	0.02007	-0.51117	0.00259931	0.0111414	-0.341825	0.0220586	0.0534129
chr6:154019695-162840201	Loss	DYNLT1	201999_s_at	0.000383962	0.000915138	-0.506653	0.00109267	0.00539975	-0.526053	7.9128e-05	0.000327288
chr6:154019695-162840201	Loss	VIL2	208622_s_at	6.82417e-11	4.77243e-10	-0.826179	0.00127434	0.00607452	0.892649	0.996298	1
chr6:154019695-162840201	Loss	WTAP	229630_s_at	6.95865e-06	2.1756e-05	-0.442483	0.00982419	0.0334715	-0.663748	3.00639e-06	1.63887e-05
chr6:154019695-162840201	Loss	ACAT2	209608_s_at	0.0265717	0.0417836	-0.466183	0.191875	0.345115	-0.787004	0.0112492	0.0292369
chr6:154019695-162840201	Loss	TCP1	208778_s_at	3.59938e-06	1.18091e-05	-0.705119	2.87084e-05	0.00020902	-0.72084	7.03655e-07	4.37418e-06
chr6:154019695-162840201	Loss	MRPL18	217907_at	0.0260999	0.0413475	-0.456244	0.00787917	0.0279185	-0.36588	0.014474	0.0368966
chr6:154019695-162840201	Loss	IGF2R	201393_s_at	0.000179133	0.000451228	-0.597286	0.00568784	0.0212147	-0.743887	3.7082e-05	0.000160236
chr6:154019695-162840201	Loss		238623_at	3.41572e-09	1.79748e-08	-0.734691	0.250967	0.421268	-2.07158	6.10515e-07	3.88609e-06
chr6:154019695-162840201	Loss	MAP3K4	216199_s_at	1.03881e-07	4.3135e-07	-0.278243	0.180309	0.326523	-0.819141	2.79559e-06	1.53975e-05
chr6:154019695-162840201	Loss	AGPAT4	228667_at	6.50145e-09	3.21444e-08	-0.356453	0.397765	0.575062	-1.67489	2.742e-06	1.5181e-05
chr8:18431610-25084449	Loss	PSD3	218613_at	4.55752e-20	1.5896e-18	-0.313427	0.487725	0.661062	-2.57702	6.88338e-15	1.46341e-13
chr8:18431610-25084449	Loss	SH2D4A	219749_at	0.000794859	0.00180542	-0.2213	0.236835	0.404752	-0.544494	0.000669694	0.00231131
chr8:18431610-25084449	Loss	ChGn	219049_at	2.95343e-10	1.86874e-09	-0.854974	0.5357	0.691918	-4.02417	1.29901e-07	9.33002e-07
chr8:18431610-25084449	Loss	INTS10	229632_s_at	6.68952e-06	2.11008e-05	-1.08671	2.85882e-06	2.92204e-05	-0.850105	2.27961e-05	0.000105208
chr8:18431610-25084449	Loss	LPL	203548_s_at	0.000113627	0.000297501	-0.699111	0.449832	0.62974	-2.33247	0.000460612	0.00161063
chr8:18431610-25084449	Loss	ATP6V1B2	201089_at	2.14449e-10	1.38999e-09	-0.753838	2.49937e-08	4.74434e-07	-0.0951803	0.32658	0.538225
chr8:18431610-25084449	Loss	XPO7	212166_at	4.96283e-05	0.000136318	-0.602629	0.00562591	0.021132	-0.756002	9.35353e-06	4.60315e-05
chr8:18431610-25084449	Loss	RAI16	218337_at	8.80274e-05	0.000234519	-0.29121	0.0567402	0.135235	-0.502483	3.61092e-05	0.000157959
chr8:18431610-25084449	Loss	BMP1	202701_at	0.0146727	0.024679	-0.568653	0.00439179	0.0172268	-0.408049	0.0143262	0.0366076
chr8:18431610-25084449	Loss	PHYHIP	205325_at	0.000939322	0.0021021	-0.0334786	0.615331	0.750159	-1.11916	0.00402521	0.0116588
chr8:18431610-25084449	Loss	POLR3D	208361_s_at	0.0113691	0.0196511	-0.612064	0.00440845	0.0172286	-0.478193	0.00759717	0.0209761
chr8:18431610-25084449	Loss	SLC39A14	212110_at	0.00033715	0.000809008	-0.772014	0.000195794	0.00125379	-0.267934	0.131958	0.256437
chr8:18431610-25084449	Loss	SORBS3	209253_at	1.00748e-08	4.86796e-08	0.0983343	0.766514	0.860406	-0.74802	7.61532e-06	3.83653e-05
chr8:18431610-25084449	Loss	PDLIM2	219165_at	1.72367e-08	8.00115e-08	-0.351558	0.080019	0.177579	-0.820939	6.4365e-08	4.9223e-07
chr8:18431610-25084449	Loss	C8orf58	227263_at	2.64627e-05	7.72798e-05	-0.479681	0.000407135	0.00227781	-0.500566	5.26773e-06	2.81387e-05
chr8:18431610-25084449	Loss	KIAA1967	225187_at	0.00955038	0.0168919	-0.992984	0.00323514	0.0135927	-0.769045	0.00808901	0.0221614
chr8:18431610-25084449	Loss	BIN3	222199_s_at	3.0526e-05	8.7229e-05	-0.498895	0.000392971	0.0022102	-0.515279	6.28253e-06	3.27369e-05
chr8:18431610-25084449	Loss	FLJ14107	207287_at	0.000156376	0.000398628	0.376091	0.930996	0.969294	-0.498951	0.0145567	0.0369561
chr8:18431610-25084449	Loss	EGR3	206115_at	3.34437e-11	2.45177e-10	-0.505426	0.512343	0.675708	-2.97185	2.46922e-08	1.97352e-07
chr8:18431610-25084449	Loss	RHOBTB2	209441_at	0.00176692	0.00369006	-0.608302	0.278421	0.45185	-1.34371	0.00146555	0.0047352
chr8:18431610-25084449	Loss	TNFRSF10B	209295_at	0.00636808	0.0117522	-0.966097	0.018579	0.0553207	-1.04016	0.00144583	0.00468573
chr8:18431610-25084449	Loss	TNFRSF10D	227345_at	0.00125023	0.00270671	-1.18571	0.168777	0.312561	-1.94888	0.000676216	0.00232627
chr8:18431610-25084449	Loss	TNFRSF10A	241371_at	0.000239948	0.000589063	-0.859987	0.00924957	0.0317171	0.303218	0.874521	1
chr8:18431610-25084449	Loss	CHMP7	212313_at	1.34923e-09	7.58852e-09	-0.67948	5.25687e-06	5.03428e-05	-0.771348	1.81271e-10	2.03946e-09
chr8:18431610-25084449	Loss	R3HCC1	35156_at	4.00042e-10	2.51624e-09	-0.284748	0.139644	0.27746	-0.850956	8.16562e-09	7.05696e-08
chr8:18431610-25084449	Loss	ENTPD4	204076_at	0.000546779	0.00126629	-0.981574	0.000685091	0.00362315	-0.889108	0.000218737	0.000833395
chr8:18431610-25084449	Loss	SLC25A37	222529_at	1.01966e-08	4.90454e-08	-1.083	0.165631	0.308919	-2.33977	1.11312e-07	8.14866e-07
chr8:18431610-25084449	Loss	clone 4-3	226179_at	3.8372e-05	0.000107341	-0.93151	0.0172335	0.0521914	-1.27266	9.92965e-06	4.84184e-05
chr8:18431610-25084449	Loss	ADAM28	205997_at	2.95641e-09	1.58721e-08	-2.35866	1.8235e-05	0.000141487	1.6459	0.906925	1
chr8:18431610-25084449	Loss	ADAMDEC1	206134_at	1.15422e-10	7.66834e-10	-0.590662	0.0149411	0.0460358	1.39935	0.999985	1
chr8:18431610-25084449	Loss	NEFM	205113_at	4.48751e-07	1.68559e-06	-0.18215	0.563675	0.709097	-1.91409	2.13762e-05	9.92268e-05
chr9:1-8784313	Loss	ANKRD15	213005_s_at	1.75432e-06	5.93194e-06	-0.752208	0.0108239	0.0360181	-1.1326	6.43841e-06	3.33855e-05
chr9:1-8784313	Loss	SMARCA2	217707_x_at	2.23004e-11	1.70393e-10	-0.827795	0.340492	0.520033	-2.68545	6.25485e-06	3.27369e-05
chr9:1-8784313	Loss		241756_at	5.35622e-06	1.71496e-05	-0.731934	0.137543	0.274311	-1.48086	0.000212878	0.00081989
chr9:1-8784313	Loss	VLDLR	209822_s_at	5.30736e-21	2.45292e-19	-0.669938	0.355538	0.529959	-2.92139	2.0528e-10	2.24962e-09
chr9:1-8784313	Loss	KIAA0020	203712_at	2.86566e-08	1.27456e-07	-1.06644	2.32901e-08	4.50134e-07	-0.729997	0.000132872	0.00053099
chr9:1-8784313	Loss	RFX3	230403_at	0.0107587	0.0187791	-1.65094	0.0022478	0.00975271	-1.4583	0.0062295	0.0176116
chr9:1-8784313	Loss		220851_at	0.00013155	0.000340236	-0.0672318	0.533438	0.690675	-0.833583	0.0117943	0.0305788
chr9:1-8784313	Loss	GLIS3	230258_at	0.00304312	0.00612659	-0.808468	0.109087	0.228965	-1.27527	0.00284197	0.00848601
chr9:1-8784313	Loss	SLC1A1	213664_at	2.70419e-05	7.8755e-05	-0.812301	0.00400584	0.0160687	-0.120743	0.444019	0.677177
chr9:1-8784313	Loss	PPAPDC2	227385_at	4.10649e-13	4.1973e-12	-0.564742	4.05735e-05	0.000289461	0.0700152	0.75558	0.965362
chr9:1-8784313	Loss	CDC37L1	228561_at	1.08228e-06	3.7969e-06	-0.835985	0.00381368	0.0155921	-1.1741	2.05739e-06	1.1633e-05
chr9:1-8784313	Loss	AK3L1	224655_at	0.000106709	0.000280771	-1.13458	0.00141478	0.00653876	-1.3225	2.52325e-05	0.000114237
chr9:1-8784313	Loss	RCL1	222666_s_at	6.02604e-05	0.000163828	-0.924605	1.21657e-05	0.000100249	-0.707466	0.000612177	0.00211969
chr9:1-8784313	Loss	JAK2	205842_s_at	0.00022482	0.000553204	-0.679822	0.0529583	0.128821	-1.07104	0.000419258	0.00148063
chr9:1-8784313	Loss	C9orf46	218992_at	4.03201e-10	2.5212e-09	-0.85785	0.00152468	0.00698593	0.303311	0.853606	1
chr9:1-8784313	Loss	KIAA1432	226221_at	0.00443016	0.00851585	-0.39953	0.0355206	0.092545	-0.548355	0.00177332	0.00564382
chr9:1-8784313	Loss	KIAA2026	228446_at	1.33187e-12	1.27547e-11	-0.649448	0.0414493	0.104409	-1.39987	2.25846e-08	1.81874e-07
chr9:1-8784313	Loss	RANBP6	213019_at	0.000117915	0.000307971	-0.851664	0.00109722	0.00539975	-0.989571	2.5109e-05	0.000114237
chr9:1-8784313	Loss	C9orf26	209821_at	4.54715e-06	1.47817e-05	-1.14866	0.193328	0.345573	-2.27484	0.000344037	0.00126107
chr9:1-8784313	Loss	UHRF2	225610_at	0.00166192	0.00349825	-0.871451	0.00567369	0.0212147	-1.01043	0.000366086	0.00131027
chr9:1-8784313	Loss	JMJD2C	209984_at	0.00182844	0.00381104	-0.680277	0.000894807	0.0046399	-0.426414	0.0301417	0.0707298
chr9:1-8784313	Loss	C9orf123	224879_at	8.02131e-10	4.68498e-09	-1.2365	1.54277e-06	1.67343e-05	-0.476564	0.0829759	0.171269
chr9:1-8784313	Loss	PTPRD	214043_at	2.25794e-12	2.00016e-11	-0.634423	0.491822	0.661062	-3.44154	8.18521e-06	4.08492e-05
chr12:89631495-92481644	Loss	DCN	201893_x_at	1.7142e-19	5.06165e-18	-0.300964	0.491187	0.661062	-2.71131	7.08812e-10	7.31522e-09
chr12:89631495-92481644	Loss		240556_at	7.67544e-11	5.1809e-10	0.266726	0.757995	0.854452	-1.24505	0.000118167	0.000477609
chr12:89631495-92481644	Loss		243509_at	0.000165751	0.000418512	-0.296853	0.429362	0.608564	-1.27298	0.00353651	0.0103848
chr12:89631495-92481644	Loss		244429_at	0.00590732	0.0109399	-0.559341	0.274491	0.448024	-1.20641	0.00959814	0.0257647
chr12:89631495-92481644	Loss	BTG1	200920_s_at	3.92795e-14	4.85513e-13	-0.793838	0.00854611	0.029688	-1.51142	4.48668e-11	5.81627e-10
chr12:89631495-92481644	Loss	EEA1	225885_at	0.000128508	0.000333181	-0.673572	0.06485	0.150514	-1.11818	0.000273682	0.001028
chr12:89631495-92481644	Loss	NUDT4	212181_s_at	2.37354e-17	4.58741e-16	-1.03285	0.113276	0.234721	-2.53127	1.25038e-10	1.46061e-09
chr12:89631495-92481644	Loss	UBE2N	201524_x_at	2.16652e-08	9.88415e-08	-0.753589	5.73649e-05	0.000398554	-0.127991	0.347527	0.567467
chr12:89631495-92481644	Loss	MRPL42	222466_s_at	4.27979e-07	1.61327e-06	-0.532161	0.00223094	0.00971924	0.0507878	0.69575	0.919878
chr13:31819945-42836540	Loss	CG018	213375_s_at	1.53498e-14	2.03961e-13	-0.420941	0.342052	0.52099	-1.95082	1.77061e-08	1.44782e-07
chr13:31819945-42836540	Loss	PFAAP5	221899_at	1.75782e-06	5.93194e-06	-0.928267	0.122301	0.249532	-1.80874	3.68128e-05	0.000159722
chr13:31819945-42836540	Loss	APRIN	207956_x_at	2.09647e-07	8.28456e-07	-0.348953	0.0908948	0.198401	-0.799611	7.4358e-06	3.76393e-05
chr13:31819945-42836540	Loss	RFC3	204127_at	6.99956e-08	3.00021e-07	-0.549559	0.00116834	0.00569701	0.0967323	0.784773	0.986068
chr13:31819945-42836540	Loss	NBEA	226439_s_at	1.24766e-15	1.89466e-14	-0.0820915	0.507776	0.67348	-1.24764	2.00298e-08	1.62532e-07
chr13:31819945-42836540	Loss	DCAMKL1	229800_at	1.87044e-12	1.69938e-11	-0.346319	0.254083	0.423712	-1.35251	1.0019e-07	7.39599e-07
chr13:31819945-42836540	Loss	SPG20	212526_at	8.00206e-14	9.04914e-13	-0.417188	0.389098	0.567367	-2.11464	6.53819e-08	4.96435e-07
chr13:31819945-42836540	Loss	CCNA1	205899_at	4.7739e-10	2.89981e-09	-1.18635	0.00559478	0.0210895	1.98746	0.982599	1
chr13:31819945-42836540	Loss		227719_at	4.94265e-19	1.34719e-17	0.386975	0.760483	0.856349	-2.04252	3.4722e-09	3.35541e-08
chr13:31819945-42836540	Loss	ALG5	218203_at	1.90847e-09	1.04036e-08	-0.802799	2.90693e-10	8.82876e-09	-0.652813	3.13519e-08	2.46867e-07
chr13:31819945-42836540	Loss	EXOSC8	215136_s_at	1.15553e-06	4.02732e-06	-0.694116	0.0101212	0.0341551	-1.06425	2.03172e-06	1.16114e-05
chr13:31819945-42836540	Loss	FAM48A	226330_s_at	0.00222067	0.00456496	-0.649892	0.000558924	0.00304685	-0.559132	0.001269	0.00417631
chr13:31819945-42836540	Loss	ERGF37153	242669_at	0.0153059	0.0255198	-0.809529	0.109205	0.228965	-1.1723	0.00673377	0.0188368
chr13:31819945-42836540	Loss	C13orf23	225887_at	2.39079e-13	2.56708e-12	-0.830424	9.86989e-08	1.55114e-06	-0.0975273	0.370031	0.595072
chr13:31819945-42836540	Loss		227040_at	0.000910676	0.00204661	-0.960342	0.0090843	0.0312512	-1.1658	0.000221164	0.000839632
chr13:31819945-42836540	Loss	LHFP	218656_s_at	1.67241e-13	1.83275e-12	-0.289847	0.516606	0.677965	-2.63141	2.8347e-07	1.89515e-06
chr13:31819945-42836540	Loss	COG6	225769_at	0.000147684	0.000377375	-0.818434	0.000225561	0.00139402	-0.837228	2.85486e-05	0.00012859
chr13:31819945-42836540	Loss	FOXO1A	202724_s_at	2.43701e-23	1.72703e-21	-0.775814	0.258288	0.429671	-2.86328	5.83977e-14	1.19378e-12
chr13:31819945-42836540	Loss	MRPS31	212603_at	0.000869222	0.00196592	-0.577737	0.0276987	0.0760819	-0.81158	0.000362774	0.00130722
chr13:31819945-42836540	Loss	SLC25A15	218653_at	0.00711921	0.0129142	-0.770554	0.00726018	0.0261612	-0.32506	0.201043	0.360385
chr13:31819945-42836540	Loss	ELF1	212418_at	0.0027801	0.00563979	-0.860414	0.00124424	0.0059578	-0.496093	0.0527463	0.114427
chr13:31819945-42836540	Loss	WBP4	203599_s_at	4.00227e-16	6.54526e-15	-0.552109	0.0619682	0.144774	-1.45622	4.78134e-11	6.09732e-10
chr13:31819945-42836540	Loss	KBTBD6	226479_at	0.0140054	0.0237067	-0.518478	0.0865068	0.190387	-0.749145	0.00539277	0.0154515
chr13:31819945-42836540	Loss	NARG1L	219378_at	9.072e-08	3.79667e-07	-0.548323	0.174751	0.318629	-1.39119	1.33331e-05	6.35565e-05
chr13:31819945-42836540	Loss	RGC32	218723_s_at	8.65883e-18	1.87844e-16	-1.28989	1.06064e-05	9.01971e-05	1.00268	0.978903	1
chr13:31819945-42836540	Loss		212946_at	0.00140472	0.00299843	-0.55066	0.0142148	0.0443118	-0.708553	0.000415599	0.00147261
chr13:31819945-42836540	Loss	AKAP11	203156_at	4.96422e-13	5.02568e-12	-0.620075	0.0297105	0.0797532	-1.33048	2.72017e-09	2.65279e-08
chr15:52541478-58249302	Loss	C15orf15	222465_at	2.24413e-11	1.70393e-10	-0.828677	0.0940076	0.203939	-1.83295	3.49008e-07	2.26217e-06
chr15:52541478-58249302	Loss	RAB27A	235766_x_at	0.00926453	0.0164411	-0.693997	0.0140276	0.0441164	-0.297017	0.224746	0.396194
chr15:52541478-58249302	Loss	PIGB	205452_at	0.0250667	0.0400089	-0.483521	0.012381	0.0397615	-0.273972	0.116347	0.231172
chr15:52541478-58249302	Loss		221511_x_at	0.00336682	0.00670211	-0.446367	0.0586369	0.138513	-0.664736	0.00213439	0.00663771
chr15:52541478-58249302	Loss		239741_at	3.63325e-06	1.18835e-05	0.116612	0.673	0.796659	-0.909039	0.00734995	0.0204529
chr15:52541478-58249302	Loss	NEDD4	213012_at	1.25283e-11	1.00132e-10	0.0590231	0.649264	0.776922	-1.00171	5.94683e-05	0.000250852
chr15:52541478-58249302	Loss		236153_at	1.62794e-13	1.80261e-12	-0.256611	0.429373	0.608564	-1.72541	1.56138e-06	9.32445e-06
chr15:52541478-58249302	Loss	TCF12	208986_at	1.36193e-06	4.6701e-06	-0.328388	0.263625	0.435145	-1.01566	0.000365436	0.00131027
chr15:52541478-58249302	Loss	CGNL1	225817_at	1.27631e-15	1.91087e-14	-0.429554	0.142193	0.280428	-1.36788	7.30076e-09	6.4138e-08
chr15:52541478-58249302	Loss		212244_at	2.88589e-11	2.14449e-10	-0.0537343	0.527034	0.684886	-0.983545	3.13189e-05	0.000139297
chr15:52541478-58249302	Loss	FAM63B	226873_at	0.000216858	0.000538598	-0.86351	0.0179804	0.0541451	-1.18065	0.00021622	0.000826768
chr15:52541478-58249302	Loss	SLTM	217828_at	0.00321749	0.00642893	-0.407437	0.1478	0.287899	-0.735741	0.00646996	0.0181466
chr15:52541478-58249302	Loss	RNF111	218761_at	0.00400905	0.00780516	-0.280134	0.151029	0.291898	-0.520122	0.00734748	0.0204529
chr15:52541478-58249302	Loss	GTF2A2	202678_at	0.0122497	0.0210023	-0.526454	0.00541199	0.0205462	-0.537661	0.00255272	0.00770892
chr15:52541478-58249302	Loss	BNIP2	226280_at	1.40946e-09	7.84426e-09	-0.397469	0.188804	0.340745	-1.14836	2.28626e-05	0.000105208
chr16:77484118-85618584	Loss	WWOX	210695_s_at	0.000219201	0.000543149	0.0464012	0.688579	0.805236	-0.375616	0.0158097	0.0397299
chr16:77484118-85618584	Loss	MAF	209348_s_at	3.95547e-15	5.60622e-14	-0.748856	0.297422	0.476862	-2.59529	5.51906e-09	5.09579e-08
chr16:77484118-85618584	Loss	CENPN	228559_at	2.78247e-18	6.42993e-17	-0.410619	0.0100203	0.0339221	1.01815	0.999998	1
chr16:77484118-85618584	Loss	ASCIZ	201854_s_at	4.26416e-06	1.39043e-05	-0.476976	0.0128576	0.0410439	-0.750089	5.7387e-06	3.03494e-05
chr16:77484118-85618584	Loss		228567_at	0.018391	0.0302158	-0.570836	0.00580331	0.0215696	-0.515171	0.00644485	0.018124
chr16:77484118-85618584	Loss	CMIP	224991_at	0.0153167	0.0255198	-0.362652	0.193805	0.345662	-0.668691	0.0110273	0.0289147
chr16:77484118-85618584	Loss	MPHOSPH6	203740_at	4.43223e-05	0.000123015	-0.241992	0.136074	0.271893	-0.551054	0.000253128	0.000954165
chr16:77484118-85618584	Loss	MLYCD	218869_at	1.92168e-06	6.44652e-06	-0.340988	0.106826	0.225759	-0.770182	3.19144e-05	0.000141354
chr16:77484118-85618584	Loss	MBTPS1	201620_at	2.44862e-12	2.15114e-11	-0.482666	0.0187997	0.0558216	-1.02064	1.36163e-09	1.3402e-08
chr16:77484118-85618584	Loss		230591_at	0.00882131	0.0157333	-1.01113	0.198658	0.352047	-1.6902	0.00812682	0.0222077
chr16:77484118-85618584	Loss	HSDL1	223248_at	4.81309e-09	2.48365e-08	0.044165	0.688294	0.805236	-0.551262	0.000163215	0.000644439
chr16:77484118-85618584	Loss	TAF1C	203938_s_at	1.4517e-11	1.14308e-10	-0.657068	0.346297	0.525127	-2.40494	6.85746e-07	4.28793e-06
chr16:77484118-85618584	Loss	WFDC1	219478_at	0.0040686	0.00790662	-1.51156	0.263532	0.435145	-2.61025	0.0074125	0.0205731
chr16:77484118-85618584	Loss	C16orf44	238523_at	0.009376	0.0166111	-0.59123	0.0627671	0.146319	-0.81995	0.00330998	0.00977364
chr16:77484118-85618584	Loss	ZDHHC7	218606_at	6.85483e-06	2.15582e-05	-0.445169	0.000704187	0.0037057	-0.561225	1.65025e-06	9.74563e-06
chr16:77484118-85618584	Loss	KIAA0513	204546_at	3.26175e-12	2.73011e-11	-0.625523	0.267966	0.44094	-2.07189	1.54455e-07	1.08017e-06
chr16:77484118-85618584	Loss	KIAA0182	212057_at	1.49865e-08	7.04894e-08	-0.720786	0.0155994	0.0477872	-1.23821	1.98523e-07	1.37032e-06
chr16:77484118-85618584	Loss	GINS2	221521_s_at	4.29978e-14	5.19393e-13	-1.05488	0.000663913	0.00354643	1.45197	0.99508	1
chr17:26289748-33664391	Loss	CENTA2	222876_s_at	2.26808e-08	1.0216e-07	-1.01352	0.00863012	0.0297851	1.02142	0.959539	1
chr17:26289748-33664391	Loss		241910_x_at	1.03125e-05	3.15005e-05	0.0107125	0.622929	0.754825	-0.457739	0.00299032	0.00890394
chr17:26289748-33664391	Loss	NF1	212676_at	0.00026435	0.000643029	-0.81865	6.19023e-05	0.00042453	-0.722726	0.000163686	0.000644439
chr17:26289748-33664391	Loss	C17orf79	225096_at	0.00649011	0.0119256	-0.435931	0.0264564	0.0734287	-0.557538	0.00177895	0.00564446
chr17:26289748-33664391	Loss	SUZ12	212287_at	0.0323045	0.0497676	-0.508018	0.00759854	0.0271049	-0.361593	0.0375968	0.0857626
chr17:26289748-33664391	Loss	LRRC37B	229231_at	3.06646e-05	8.7382e-05	-0.15358	0.307642	0.484479	-0.55243	0.000770939	0.00263507
chr17:26289748-33664391	Loss	RHOT1	222148_s_at	2.92869e-12	2.53106e-11	-0.0991975	0.351596	0.526404	-0.642153	3.12744e-07	2.07779e-06
chr17:26289748-33664391	Loss		238595_at	3.42936e-07	1.31603e-06	-0.871972	0.0697182	0.159035	-1.61763	6.85512e-06	3.50336e-05
chr17:26289748-33664391	Loss	CDK5R1	204995_at	0.00494342	0.00936694	-1.21401	0.0706944	0.160231	-1.65789	0.00226765	0.00696679
chr17:26289748-33664391	Loss	TMEM98	223170_at	2.31901e-13	2.51542e-12	-0.671914	0.153637	0.295328	-1.86914	1.00549e-08	8.61964e-08
chr17:26289748-33664391	Loss	CCL8	214038_at	0.000105101	0.000277228	-0.706201	0.0136144	0.0432003	0.103333	0.713808	0.931016
chr17:26289748-33664391	Loss	RFFL	228980_at	0.000794266	0.00180542	-0.593949	0.0023008	0.00994207	-0.2035	0.214783	0.37989
chr17:26289748-33664391	Loss	RAD51L3	209965_s_at	0.00781006	0.0140475	-0.388743	0.075518	0.169716	-0.58019	0.00326112	0.00965619
chr17:26289748-33664391	Loss		226743_at	6.49587e-05	0.000176151	-0.247878	0.30452	0.482422	-0.802944	0.00110054	0.00363315
chr17:26289748-33664391	Loss	PEX12	205094_at	2.74749e-05	7.93972e-05	-0.0764169	0.478414	0.653668	-0.586771	0.0020046	0.00630439
chr17:26289748-33664391	Loss	AP2B1	200612_s_at	6.60265e-05	0.000178591	-0.620401	0.0552218	0.132951	-1.03995	0.000114846	0.000465959
chr17:26289748-33664391	Loss	MMP28	224207_x_at	1.2317e-05	3.73018e-05	0.253441	0.862154	0.918306	-0.500348	0.0180617	0.0447543
chr17:26289748-33664391	Loss	TAF15	227891_s_at	0.0193242	0.0316025	-0.346722	0.234734	0.401808	-0.684335	0.0154991	0.0390417
chr17:26289748-33664391	Loss	CCF18	205392_s_at	2.34326e-05	6.91912e-05	-0.420571	0.510831	0.67455	-2.37052	0.00223883	0.00689818
chr17:26289748-33664391	Loss	CCL3	205114_s_at	7.93719e-06	2.45268e-05	-0.95114	0.00148212	0.00682033	-0.0701096	0.52431	0.765579
chr17:26289748-33664391	Loss	CCL4	204103_at	4.50252e-10	2.75068e-09	-1.01614	0.000278767	0.00165547	0.298089	0.850994	1
chr17:26289748-33664391	Loss	LOC374792	233210_at	0.0132017	0.0224894	-0.753574	0.105626	0.224159	-1.1023	0.00593827	0.0168569
chr17:26289748-33664391	Loss	ZNHIT3	212544_at	2.74788e-05	7.93972e-05	-0.19816	0.174295	0.318344	-0.508959	0.000276431	0.00103467
chr17:26289748-33664391	Loss	MYOHD1	225947_at	5.47441e-10	3.28774e-09	-0.286859	0.0155083	0.0476453	0.289057	0.993658	1
chr17:26289748-33664391	Loss	ZNF403	218079_s_at	5.40995e-06	1.72696e-05	-0.419606	0.116013	0.238995	-0.913938	6.34933e-05	0.000266772
chr17:26289748-33664391	Loss	TADA2L	210537_s_at	0.015344	0.0255253	-1.74143	0.00552677	0.0209073	-1.15541	0.0809856	0.16814
chr18:75886972-76117153	Loss	ZNF508	203321_s_at	0.00886092	0.0157775	-0.292913	0.111274	0.232386	-0.466316	0.00302713	0.00898836
chr18:75886972-76117153	Loss	PARD6G	227204_at	6.6508e-05	0.000179437	-0.451025	0.0345591	0.0904836	-0.710692	2.52547e-05	0.000114237
chr19:1-2948896	Loss	PPAP2C	209529_at	9.32489e-18	1.98247e-16	-1.40396	2.60981e-07	3.51168e-06	1.51507	0.998689	1
chr19:1-2948896	Loss	MIER2	44822_s_at	0.000497153	0.00116073	-0.0899941	0.455285	0.633676	-0.495133	0.00213556	0.00663771
chr19:1-2948896	Loss	SHC2	213464_at	2.41987e-10	1.54959e-09	-0.105942	0.489345	0.661062	-1.04085	3.44393e-07	2.24595e-06
chr19:1-2948896	Loss	BSG	208677_s_at	0.00313053	0.00627877	-0.608677	0.00822925	0.0288703	-0.0666756	0.506351	0.747572
chr19:1-2948896	Loss	POLRMT	203782_s_at	0.0261845	0.0414198	-0.367723	0.0108427	0.0360181	-0.141408	0.208068	0.370479
chr19:1-2948896	Loss	PALM	203859_s_at	3.81832e-07	1.4496e-06	-0.0851979	0.507507	0.67348	-0.823564	3.67415e-05	0.000159722
chr19:1-2948896	Loss	C19orf21	212925_at	1.14213e-20	4.49662e-19	-0.548447	0.00128268	0.00608699	1.67911	1	1
chr19:1-2948896	Loss	CFD	205382_s_at	0.000204265	0.000509704	-0.420053	0.46492	0.643436	-1.76414	0.00129919	0.00426246
chr19:1-2948896	Loss	THRAP5	221545_x_at	0.00471909	0.00898995	-0.290181	0.157286	0.298562	-0.538192	0.00234574	0.00714476
chr19:1-2948896	Loss	C19orf22	55705_at	0.00474528	0.00902367	-0.31012	0.00816401	0.0287362	-0.0471703	0.442125	0.675257
chr19:1-2948896	Loss	LXVE8543	228008_at	0.00430224	0.00831507	-0.477511	0.0146916	0.0455313	-0.012404	0.598166	0.833356
chr19:1-2948896	Loss	WDR18	209461_x_at	0.000103522	0.000273742	-0.724177	0.0105176	0.0352688	0.255793	0.867762	1
chr19:1-2948896	Loss	CNN2	201605_x_at	2.09033e-08	9.6172e-08	-0.255495	0.192367	0.345416	-0.809485	6.51803e-07	4.0998e-06
chr19:1-2948896	Loss	POLR2E	217854_s_at	0.00152808	0.00323576	-0.507241	0.000317507	0.00186131	-0.300418	0.0140859	0.0360803
chr19:1-2948896	Loss	KIAA0963	204166_at	1.4383e-08	6.79517e-08	-1.40539	5.22909e-05	0.000365692	0.283071	0.812498	1
chr19:1-2948896	Loss	STK11	231017_at	0.00095277	0.00212772	-1.08268	0.007483	0.0268731	-1.22665	0.000187199	0.000726251
chr19:1-2948896	Loss	C19orf26	231019_x_at	7.90293e-06	2.44922e-05	0.237916	0.726666	0.833884	-1.36521	0.000870167	0.00292717
chr19:1-2948896	Loss	MIDN	225954_s_at	0.00648774	0.0119256	-0.643254	0.116701	0.239485	-0.99609	0.00242133	0.00735394
chr19:1-2948896	Loss	CIRBP	225191_at	7.26397e-05	0.000194499	-0.787973	0.171112	0.315066	-1.57343	0.00012955	0.000519667
chr19:1-2948896	Loss	MUM1	223347_at	2.85011e-13	2.97026e-12	-0.490937	0.0559891	0.134046	-1.23178	4.8182e-11	6.09732e-10
chr19:1-2948896	Loss	GAMT	205354_at	0.00533135	0.0100218	-1.36898	0.0786095	0.175182	-1.82176	0.00165133	0.00530321
chr19:1-2948896	Loss	RPS15	200819_s_at	1.98141e-07	7.85911e-07	-0.207671	0.329557	0.50999	-0.877238	7.95109e-06	3.98679e-05
chr19:1-2948896	Loss	REEP6	226597_at	0.00778884	0.0140331	-0.635429	0.472107	0.650065	-2.04158	0.0125411	0.0323573
chr19:1-2948896	Loss	RKHD1	91816_f_at	0.0153119	0.0255198	-0.604386	0.00470719	0.018064	-0.47583	0.0102226	0.027303
chr19:1-2948896	Loss	MBD3	41160_at	3.36771e-09	1.78994e-08	-0.121677	0.342589	0.52099	-0.644749	6.47475e-07	4.09682e-06
chr19:1-2948896	Loss	UQCR	202090_s_at	0.000314076	0.000755345	-0.606623	0.00054657	0.00299487	-0.163139	0.241634	0.418334
chr19:1-2948896	Loss	FAM108A1	221267_s_at	0.000384949	0.000915438	-0.291278	0.143555	0.282591	-0.602452	0.000343529	0.00126107
chr19:1-2948896	Loss	CSNK1G2	202573_at	0.00356036	0.00702163	-0.354797	0.0127236	0.0407386	-0.40412	0.000746658	0.00256031
chr19:1-2948896	Loss	MKNK2	218205_s_at	1.1341e-07	4.65464e-07	-0.767556	9.45471e-06	8.30608e-05	-0.126995	0.328774	0.540166
chr19:1-2948896	Loss	MOBKL2A	225530_at	0.00096832	0.0021534	-0.381678	0.0140816	0.0441557	-0.488923	0.000214804	0.000824319
chr19:1-2948896	Loss	AP3D1	206592_s_at	1.92243e-06	6.44652e-06	-0.610465	2.99358e-07	3.97771e-06	-0.410459	0.000103983	0.000425131
chr19:1-2948896	Loss	DOT1L	226201_at	0.0100169	0.0175708	-0.60179	0.00757464	0.0271049	-0.584417	0.00273011	0.00818893
chr19:1-2948896	Loss	SF3A2	37462_i_at	4.92903e-06	1.58774e-05	-0.481463	0.260824	0.431862	-1.3514	5.90381e-05	0.00025003
chr19:1-2948896	Loss	OAZ1	200077_s_at	0.00126043	0.00272326	-0.43152	0.000433224	0.00241109	-0.21011	0.0477617	0.105772
chr19:1-2948896	Loss	LSM7	204559_s_at	0.00120328	0.00261572	-0.453915	0.0010461	0.00522069	-0.160119	0.160368	0.300654
chr19:1-2948896	Loss	TIMM13	218188_s_at	0.00451908	0.00863989	-0.62281	0.00315832	0.0133226	-0.58677	0.00136147	0.00443939
chr19:1-2948896	Loss	LMNB2	216952_s_at	8.95663e-13	8.73477e-12	-0.662023	0.000110257	0.000723474	0.455437	0.994799	1
chr19:1-2948896	Loss	GADD45B	207574_s_at	3.97674e-07	1.50437e-06	-0.987766	0.239148	0.406742	-2.31387	1.06235e-05	5.13307e-05
chr19:1-2948896	Loss	GNG7	228831_s_at	3.13214e-13	3.23249e-12	0.0334547	0.652011	0.777894	-1.23162	4.84305e-08	3.73055e-07
chr19:1-2948896	Loss	SLC39A3	223917_s_at	2.01005e-06	6.69808e-06	-0.428877	0.00859634	0.0297652	0.23072	0.952909	1
chr19:1-2948896	Loss	SGTA	201396_s_at	6.78791e-05	0.000182211	-0.00357818	0.614531	0.750159	-0.710239	0.00208689	0.00654385
chr19:1-2948896	Loss	ZNF555	239839_at	0.0057913	0.0107625	-0.339075	0.304418	0.482422	-0.840791	0.00626587	0.0176674
chr19:1-2948896	Loss	ZNF77	229000_at	0.00278747	0.00564396	-0.718467	0.146132	0.286074	-1.22549	0.00172533	0.00550758
chr22:46742902-49691432	Loss	FAM19A5	229655_at	7.22676e-08	3.08516e-07	-0.4387	0.331506	0.50999	-1.5899	7.33927e-06	3.73284e-05
chr22:46742902-49691432	Loss	BRD1	204520_x_at	8.4777e-15	1.14073e-13	-0.328877	0.171268	0.315066	-1.20919	2.63761e-11	3.54909e-10
chr22:46742902-49691432	Loss	ZBED4	204799_at	0.0175494	0.0289224	-0.708669	0.00417126	0.0166069	-0.49005	0.0246949	0.058858
chr22:46742902-49691432	Loss	CRELD2	218358_at	0.00985367	0.0173418	-0.485862	0.0109656	0.0360879	-0.100543	0.397907	0.624779
chr22:46742902-49691432	Loss	PIM3	224739_at	0.0083271	0.0149019	-0.665462	0.00189687	0.00850791	-0.460405	0.0145669	0.0369561
chr22:46742902-49691432	Loss		233168_s_at	0.0151611	0.0253799	-0.247048	0.106777	0.225759	-0.374507	0.00463536	0.0133534
chr22:46742902-49691432	Loss	HDAC10	226672_s_at	0.0055023	0.0102613	-0.497206	0.00394086	0.0159891	-0.458683	0.00178861	0.00564446
chr22:46742902-49691432	Loss	MAPK12	206106_at	0.0141767	0.0239584	-0.49033	0.155891	0.29736	-0.800001	0.00545123	0.015577
chr22:46742902-49691432	Loss	MAPK11	211499_s_at	0.00199261	0.00411291	-0.749392	0.022395	0.0641668	-0.932979	0.0004447	0.00156528
chr22:46742902-49691432	Loss	PLXNB2	208890_s_at	0.00599236	0.0110781	-0.723555	0.00133288	0.00629713	-0.441604	0.0280526	0.0662664
chr22:46742902-49691432	Loss	SBF1	39835_at	1.06374e-08	5.07064e-08	-0.86099	0.00213907	0.00943496	-1.25214	6.13987e-09	5.53108e-08
chr22:46742902-49691432	Loss	TMEM153	31837_at	2.45519e-05	7.20958e-05	-0.35805	0.0300726	0.080522	-0.590248	1.26033e-05	6.04317e-05
chr22:46742902-49691432	Loss	SCO2	205241_at	1.7967e-12	1.64646e-11	-0.687463	0.00035705	0.00204024	0.677036	0.999044	1
chr22:46742902-49691432	Loss		204193_at	5.63716e-10	3.36646e-09	-0.4545	0.0886559	0.194312	-1.12177	1.73819e-08	1.44351e-07
chr22:46742902-49691432	Loss	SHANK3	227923_at	0.000124375	0.000323255	-0.354165	0.450238	0.62974	-1.52209	0.000892082	0.00299143
chrX:2704241-7364346	Loss	ARSD	225286_at	1.4082e-07	5.69169e-07	-0.864226	5.11805e-07	6.29471e-06	-0.741195	1.50209e-07	1.05743e-06
chrX:2704241-7364346	Loss	ARSE	205894_at	1.17904e-06	4.08248e-06	0.0909032	0.779466	0.867615	-0.574433	0.000107291	0.000436973
chrX:2704241-7364346	Loss	MXRA5	209596_at	8.08638e-15	1.10203e-13	-0.619611	0.00360439	0.0147933	1.77252	1	1
chrX:2704241-7364346	Loss	PRKX	204060_s_at	3.90669e-11	2.82504e-10	-0.655056	0.00109683	0.00539975	0.823713	0.999905	1
chrX:2704241-7364346	Loss		59433_at	0.0305935	0.0474065	-0.0927104	0.434694	0.612995	-0.317587	0.0188551	0.0466116
chrX:2704241-7364346	Loss	NLGN4X	221933_at	8.3684e-20	2.5416e-18	-0.533336	0.469054	0.646699	-3.14964	3.44169e-15	7.78408e-14
chrX:2704241-7364346	Loss	HDHD1A	203974_at	5.4791e-06	1.7438e-05	-0.594441	9.63051e-06	8.39118e-05	-0.116143	0.241187	0.418334
chrX:2704241-7364346	Loss	STS	203767_s_at	0.00318054	0.00636708	-1.19484	0.000684264	0.00362315	-0.67641	0.0307755	0.0718997
1. The genome location of the GISTIC peak.
2. Peak represents a region of significant copy number gain or loss.
3. Gene Symbol.
4. Affymetrix U133A or B probeset selected to represent this gene on the basis of having the highest variance in cancer samples of all probesets for this gene.
5. The P-value of a one-way ANOVA comparing the expression levels in a) Cancer samples with the CNA at this location, b) Cancer samples without the CNA at this location, c) Normal whole ovary samples.
6. FDR corrected Q-value for column 5.
7. Log2 ratio of the means of groups a) and b) in column 5.
8. P-value for the comparison of groups a) and b) using a Dunnett's Post-Hoc test after the ANOVA in column 5.
9. FDR corrected Q-value for column 8.
10. Log2 ratio of the means of groups a) and c) in column 5.
11. P-value for the comparison of groups a) and c) using a Dunnett's Post-Hoc test after the ANOVA in column 5.
12. FDR corrected Q-value for column 8.
