# Supplementary material for: High-resolution analysis of copy number alterations and associated expression changes in ovarian tumors
Source: BMC Med Genomics. 2009 May 6;2:21. doi: 10.1186/1755-8794-2-21 (PMC2694826; doi:10.1186/1755-8794-2-21)
Supplement: Additional file 10 — Table S4: Interactions Among CNAs. The table provides statistics for the association among regions of gain and loss. [file 1755-8794-2-21-S10.xls]

## Sheet: Table S4
Table S4: Interactions Among CNAs
Location 1	1. Significant Genes 1	Location 2	2. Significant Genes 2	SameChr	Pearson Correlation	Pearson P-value	Pearson Q-value
chr19:42145838-45138860	ZNF420, ZNF585A, ZNF383, HKR1, ZNF570, ZNF793, ZNF607, SIPA1L3, PPP1R14A, SPINT2, LOC541469, C19orf33, YIF1B, C19orf15, PSMD8, FAM98C, RYR1, MAP4K1, EIF3S12, ACTN4, ECH1, SIRT2, NFKBIB, SARS2, MRPS12, FBXO17, FBXO27, PAK4, LRFN1, SAMD4B, PAF1, IXL, PLEKHG2, RPS16, SUPT5H, TIMM50, EID-3, CRI2, DYRK1B, FBL, FCGBP	chr19:33816350-35063429	UQCRFS1, POP4, PLEKHF1, C19orf12, CCNE1	TRUE	0.852688	5.81568e-10	2.52982e-07
chr15:92356648-97853882	MCTP2, ARRDC4, IGF1R, DMN, TTC23, LRRC28	chr12:22876419-24961114	BCAT1	FALSE	0.733016	1.83206e-06	0.000398473
chr13:31819945-42836540	CG018, PFAAP5, APRIN, RFC3, NBEA, DCAMKL1, SPG20, CCNA1, SLLN4534, ALG5, EXOSC8, FAM48A, ERGF37153, C13orf23, RP11-50D16.3, LHFP, COG6, FOXO1A, MRPS31, SLC25A15, ELF1, WBP4, KBTBD6, NARG1L, RGC32, RP11-125A7.3, AKAP11	chr15:92356648-97853882	MCTP2, ARRDC4, IGF1R, DMN, TTC23, LRRC28	FALSE	-0.645859	6.5437e-05	0.00822311
chr12:22876419-24961114	BCAT1	chr8:128628340-130168052		FALSE	0.641649	7.56148e-05	0.00822311
chr19:1-2948896	PPAP2C, MIER2, SHC2, BSG, POLRMT, PALM, C19orf21, CFD, THRAP5, C19orf22, LXVE8543, WDR18, CNN2, POLR2E, KIAA0963, STK11, C19orf26, MIDN, CIRBP, MUM1, GAMT, RPS15, REEP6, RKHD1, MBD3, UQCR, FAM108A1, CSNK1G2, MKNK2, MOBKL2A, AP3D1, DOT1L, SF3A2, OAZ1, LSM7, TIMM13, LMNB2, GADD45B, GNG7, SLC39A3, SGTA, ZNF555, ZNF77	chr12:120270179-123847054	ANAPC5, RNF34, FBXL10, TMEM142A, TMEM120B, RHOF, LOC338799, SETD1B, PSMD9, BCL7A, DIABLO, VPS33A, RSN, ZCCHC8, FLJ11021, KNTC1, DENR, HIP1R, ABCB9, OGFOD2, ARL6IP4, MPHOSPH9, FLJ38663, CDK2AP1, SETD8, U1SNRNPBP, TMED2, DDX55, EIF2B1, GTF2H3, CCDC92, ZNF664, FAM101A, NCOR2	FALSE	-0.632858	0.000101561	0.00883581
chr17:51512359-51534380		chr17:26289748-33664391	CENTA2, , NF1, C17orf79, SUZ12, LRRC37B, RHOT1, HHLS36710, CDK5R1, TMEM98, CCL8, RFFL, RAD51L3, , PEX12, AP2B1, MMP28, TAF15, CCF18, CCL3, CCL4, LOC374792, ZNHIT3, MYOHD1, ZNF403, TADA2L	TRUE	0.599596	0.000287016	0.0208087
chr8:18431610-25084449	PSD3, SH2D4A, ChGn, INTS10, LPL, ATP6V1B2, XPO7, RAI16, BMP1, PHYHIP, POLR3D, SLC39A14, SORBS3, PDLIM2, C8orf58, KIAA1967, BIN3, FLJ14107, EGR3, RHOBTB2, TNFRSF10B, TNFRSF10D, TNFRSF10A, CHMP7, R3HCC1, ENTPD4, SLC25A37, clone 4-3, ADAM28, ADAMDEC1, NEFM	chr15:92356648-97853882	MCTP2, ARRDC4, IGF1R, DMN, TTC23, LRRC28	FALSE	-0.571015	0.000642316	0.0399153
chr15:92356648-97853882	MCTP2, ARRDC4, IGF1R, DMN, TTC23, LRRC28	chr8:128628340-130168052		FALSE	0.550262	0.00110275	0.0599622
chr22:46742902-49691432	FAM19A5, BRD1, ZBED4, CRELD2, PIM3, RP3-402G11.5, HDAC10, MAPK12, MAPK11, PLXNB2, SBF1, TMEM153, SCO2, , SHANK3	chr8:18431610-25084449	PSD3, SH2D4A, ChGn, INTS10, LPL, ATP6V1B2, XPO7, RAI16, BMP1, PHYHIP, POLR3D, SLC39A14, SORBS3, PDLIM2, C8orf58, KIAA1967, BIN3, FLJ14107, EGR3, RHOBTB2, TNFRSF10B, TNFRSF10D, TNFRSF10A, CHMP7, R3HCC1, ENTPD4, SLC25A37, clone 4-3, ADAM28, ADAMDEC1, NEFM	FALSE	0.535856	0.00157296	0.0760262
chr12:89631495-92481644	DCN, DIHR36527, FPFF37166, WGPR29737, BTG1, EEA1, NUDT4, UBE2N, MRPL42	chr12:56260258-69833276	PIP5K2C, OS9, TSPAN31, CDK4, MARCH9, CYP27B1, METTL1, FAM119B, TSFM, , CTDSP2, , XRCC6BP1, LRIG3, MON2, PPM1H, SRGAP1, FLJ32549, C12orf56, XPOT, IPIY36969, YGTS36971, LEMD3, HMGA2, C12orf31, TMBIM4, GRIP1, CAND1, DYRK2, IL26, NUP107, SLC35E3, MGC5370, YEATS4, FRS2, CCT2, RAB3IP, KCNMB4	TRUE	0.529814	0.00181719	0.0790479
chr22:46742902-49691432	FAM19A5, BRD1, ZBED4, CRELD2, PIM3, RP3-402G11.5, HDAC10, MAPK12, MAPK11, PLXNB2, SBF1, TMEM153, SCO2, , SHANK3	chr15:92356648-97853882	MCTP2, ARRDC4, IGF1R, DMN, TTC23, LRRC28	FALSE	-0.504725	0.00321938	0.122919
chr19:1-2948896	PPAP2C, MIER2, SHC2, BSG, POLRMT, PALM, C19orf21, CFD, THRAP5, C19orf22, LXVE8543, WDR18, CNN2, POLR2E, KIAA0963, STK11, C19orf26, MIDN, CIRBP, MUM1, GAMT, RPS15, REEP6, RKHD1, MBD3, UQCR, FAM108A1, CSNK1G2, MKNK2, MOBKL2A, AP3D1, DOT1L, SF3A2, OAZ1, LSM7, TIMM13, LMNB2, GADD45B, GNG7, SLC39A3, SGTA, ZNF555, ZNF77	chr16:77484118-85618584	WWOX, MAF, CENPN, ASCIZ, HSVS36645, CMIP, MPHOSPH6, MLYCD, MBTPS1, , HSDL1, TAF1C, WFDC1, C16orf44, ZDHHC7, KIAA0513, KIAA0182, GINS2	FALSE	0.502352	0.00339087	0.122919
chr12:89631495-92481644	DCN, DIHR36527, FPFF37166, WGPR29737, BTG1, EEA1, NUDT4, UBE2N, MRPL42	chr15:92356648-97853882	MCTP2, ARRDC4, IGF1R, DMN, TTC23, LRRC28	FALSE	0.482035	0.00521085	0.162053
chr15:92356648-97853882	MCTP2, ARRDC4, IGF1R, DMN, TTC23, LRRC28	chr12:120270179-123847054	ANAPC5, RNF34, FBXL10, TMEM142A, TMEM120B, RHOF, LOC338799, SETD1B, PSMD9, BCL7A, DIABLO, VPS33A, RSN, ZCCHC8, FLJ11021, KNTC1, DENR, HIP1R, ABCB9, OGFOD2, ARL6IP4, MPHOSPH9, FLJ38663, CDK2AP1, SETD8, U1SNRNPBP, TMED2, DDX55, EIF2B1, GTF2H3, CCDC92, ZNF664, FAM101A, NCOR2	FALSE	0.480714	0.00535375	0.162053
chr19:1-2948896	PPAP2C, MIER2, SHC2, BSG, POLRMT, PALM, C19orf21, CFD, THRAP5, C19orf22, LXVE8543, WDR18, CNN2, POLR2E, KIAA0963, STK11, C19orf26, MIDN, CIRBP, MUM1, GAMT, RPS15, REEP6, RKHD1, MBD3, UQCR, FAM108A1, CSNK1G2, MKNK2, MOBKL2A, AP3D1, DOT1L, SF3A2, OAZ1, LSM7, TIMM13, LMNB2, GADD45B, GNG7, SLC39A3, SGTA, ZNF555, ZNF77	chr15:92356648-97853882	MCTP2, ARRDC4, IGF1R, DMN, TTC23, LRRC28	FALSE	-0.478613	0.00558803	0.162053
chr12:120270179-123847054	ANAPC5, RNF34, FBXL10, TMEM142A, TMEM120B, RHOF, LOC338799, SETD1B, PSMD9, BCL7A, DIABLO, VPS33A, RSN, ZCCHC8, FLJ11021, KNTC1, DENR, HIP1R, ABCB9, OGFOD2, ARL6IP4, MPHOSPH9, FLJ38663, CDK2AP1, SETD8, U1SNRNPBP, TMED2, DDX55, EIF2B1, GTF2H3, CCDC92, ZNF664, FAM101A, NCOR2	chr12:22876419-24961114	BCAT1	TRUE	0.469537	0.0067032	0.182243
chr16:77484118-85618584	WWOX, MAF, CENPN, ASCIZ, HSVS36645, CMIP, MPHOSPH6, MLYCD, MBTPS1, , HSDL1, TAF1C, WFDC1, C16orf44, ZDHHC7, KIAA0513, KIAA0182, GINS2	chr6:154019695-162840201	CNKSR3, RBM16, TFB1M, C6orf35, SNX9, KCLI36918, SERAC1, GTF2H5, GPR178, DYNLT1, VIL2, WTAP, ACAT2, TCP1, MRPL18, IGF2R, AAAG19403, MAP3K4, AGPAT4	FALSE	-0.465227	0.00729589	0.186689
1. All genes in location 1 showing significant (ANOVA, FDR < 0.05) expression differences between a) cancer samples with this CNA, b) cancer samples without this CNA, c) normal whole ovary samples and significant expression differences between a) and b) or a) and c) (Dunnett's Post-Hoc test, one-sided FDR < 0.05). The direction of Dunnett's Test was selected for over-expression in cancer samples …
2. All genes in location 2 with significant expression differences measured as for location 1.
