# Supplementary material for: High-resolution analysis of copy number alterations and associated expression changes in ovarian tumors
Source: BMC Med Genomics. 2009 May 6;2:21. doi: 10.1186/1755-8794-2-21 (PMC2694826; doi:10.1186/1755-8794-2-21)
Supplement: Additional file 12 — Table S5: Canonical Pathways Enriched in Genes with CNA-specific Expression. The table lists statistics regarding the over-representation of genes from canonical pathways in the regions of gain and loss. [file 1755-8794-2-21-S12.xls]

## Sheet: Table S5
Table S5: Canonical Pathways Enriched in CNA-altered Genes
Canonical Pathway	1. P-value	2. Q-value	3. Molecules
CCR5 Signaling in Macrophages	0.00107152	0.143584	CCL4, PRKCE, MAPK12, CCL3, MAPK11, GNG7, PRKCI
Glucocorticoid Receptor Signaling	0.00316228	0.153125	NCOA3, TAF15, MAPK12, JAK2, CCL3, MAPK11, NFKBIB, POLR2E, NCOR2, SMARCA2, CREB1, SUMO1, GTF2A2, GTF2H5
Death Receptor Signaling	0.00346737	0.153125	TNFRSF10B, CASP8, DIABLO, CASP10, NFKBIB, CFLAR
Huntington's Disease Signaling	0.00457088	0.153125	NCOR2, POLR2E, CASP8, DNAJB1, CREB1, IGF1R, PRKCE, CASP10, GNG7, HDAC10, PRKCI, CDK5R1
Amyloid Processing	0.0074131	0.173362	PRKCE, MAPK12, APH1A (includes EG:51107), MAPK11, CDK5R1
RAR Activation	0.00776247	0.173362	NCOR2, SMARCA2, PRKCE, MAPK12, JAK2, SMAD9, MAPK11, SORBS3, GTF2H5, PRKCI
LPS-stimulated MAPK Signaling	0.00933254	0.175394	CREB1, PRKCE, MAPK12, MAPK11, NFKBIB, PRKCI
BMP signaling pathway	0.0104713	0.175394	CREB1, MAPK12, BMP1, SMAD9, MAPK11, BMPR2
VDR/RXR Activation	0.0125893	0.18744	NCOR2, CYP27B1, NCOA3, FOXO1, PRKCE, PRKCI
Apoptosis Signaling	0.0186209	0.219287	CASP8, DIABLO, PRKCE, MAPK12, CASP10, NFKBIB
Hypoxia Signaling in the Cardiovascular System	0.020893	0.219287	UBE2N, ARNT, CREB1, SUMO1, NFKBIB
CD27 Signaling in Lymphocytes	0.0223872	0.219287	MAP3K4, CASP8, MAPK12, NFKBIB
Aryl Hydrocarbon Receptor Signaling	0.0229087	0.219287	NCOR2, NCOA3, CCNA1, ARNT, CDK4, CCNE1, MAPK12, NFIX
Erythropoietin Signaling	0.0245471	0.219287	PRKCE, MAPK12, JAK2, NFKBIB, PRKCI
Androgen and Estrogen Metabolism	0.0245471	0.219287	STS, ARSE, ARSD, CSGALNACT1, SRD5A1, METTL1
CXCR4 Signaling	0.0288403	0.238974	RHOT1, PRKCE, MAPK12, GNG7, RHOF, RHOQ, PRKCI, PAK4
IL-3 Signaling	0.030903	0.238974	FOXO1, PRKCE, MAPK12, JAK2, PRKCI
Insulin Receptor Signaling	0.0338844	0.238974	EIF2B1, FOXO1, MAPK12, JAK2, RHOQ, PRKCI, PPP1R14A
Role of BRCA1 in DNA Damage Response	0.0338844	0.238974	SMARCA2, RFC3, MSH2, MSH6
Thrombopoietin Signaling	0.0457088	0.287849	PRKCE, MAPK12, JAK2, PRKCI
1. Fisher's Exact P-value for the over-respresentation of pathway genes among significantly under- and over-expressed genes from regions of loss or gain, respectively.
2. FDR-corrected P-value.
3. Significantly under- and over-expressed genes from regions of loss or gain, respectively.
